# Supplementary material for: Multistability and Reversibility of Aerobic Granular Sludge Microbial Communities Upon Changes From Simple to Complex Synthetic Wastewater and Back
Source: Front Microbiol. 2020 Nov 26;11:574361. doi: 10.3389/fmicb.2020.574361 (PMC7726351; doi:10.3389/fmicb.2020.574361)
Supplement: Supplementary Data Sheet 2 — Bray-Curtis distance matrix of the bacterial OTU (99%) relative abundance in the AGS of the different samples. [file Data_Sheet_2.csv]

	RB_2015_09_25	RB_2015_10_02	RB_2015_10_08	RB_2015_10_16	RB_2015_10_23	RB_2015_10_29	RB_2015_11_06	RB_2015_11_13	RB_2015_11_20	RB_2015_11_27	RB_2015_12_04	RB_2015_12_11	RB_2015_12_18	RB_2015_12_28	RB_2016_01_04	RB_2016_01_11	RB_2016_01_18	RB_2016_01_26	RB_2016_02_01	RB_2016_02_05	RB_2016_02_15	RB_2016_02_24	RB_2016_02_29	RB_2016_03_07_M	RB_2016_03_14_M	RB_2016_03_21_G	RB_2016_03_29_G	RB_2016_04_04_G	RB_2016_04_11_G	RB_2016_04_18_G	RB_2016_04_25_G	RB_2016_05_02_G	RB_2016_05_09	RB_2016_05_16_G	RB_2016_05_25_G	RB_2016_06_01_G	RB_2016_06_09_G	RB_2016_06_15_G	RB_2016_06_22_G	RB_2016_07_01_G	RB_2016_07_07_G	RB_2016_07_14_G	RB_2016_07_21_G	RB_2016_07_28_G	RB_2016_08_05_G	RB_2016_08_11_G	RB_2016_08_18_G	RB_2016_08_24_G	RA_2016_09_01
RB_2015_09_25	0	0.0875413106	0.1412386107	0.1582378946	0.2425951604	0.1865964541	0.2208261027	0.2381160809	0.2359149382	0.2284643172	0.2997629902	0.3748972938	0.4048683	0.3864659	0.451995463	0.4749162938	0.4812858778	0.4929675282	0.5055407945	0.6248540564	0.6108385303	0.5708580008	0.5166154801	0.5570404758	0.5796685573	0.6194499	0.5949164203	0.6774073581	0.6960452872	0.6740387044	0.6914687154	0.6858945471	0.6853276989	0.6784381125	0.6695599035	0.7250339887	0.732693853	0.7248890777	0.7252543588	0.7260731589	0.7375987507	0.7505925753	0.7607372555	0.7435334154	0.7702599486	0.7862510962	0.7945540535	0.7995050005	0.8382443162
RB_2015_10_02	0.0875413106	0	0.0971978493	0.1412959294	0.2033420348	0.1629473045	0.1734714296	0.2203554068	0.2065715587	0.1913436682	0.2578356308	0.3323296344	0.3786481932	0.3584283962	0.410317641	0.4373052064	0.4449733665	0.4608898235	0.483498694	0.612750326	0.6005489804	0.560672581	0.5034686703	0.5402587666	0.5587850412	0.5984450602	0.5679361864	0.6607850965	0.6820141251	0.6522357435	0.6634037673	0.656770803	0.659046875	0.6515140742	0.6459517282	0.7202581357	0.7318578927	0.7205690287	0.723072	0.7233514	0.7341561873	0.7373248081	0.7514830988	0.7321764607	0.7553177495	0.7793702324	0.7871034765	0.7914782398	0.8268530433
RB_2015_10_08	0.1412386107	0.0971978493	0	0.097196759	0.1501376652	0.1190409226	0.1311746468	0.1634238268	0.1710676691	0.1296704204	0.1911948442	0.3156330392	0.3760905402	0.3481064703	0.3768644864	0.4031927556	0.4026953963	0.4251382215	0.4531111797	0.650317958	0.642606267	0.5794252374	0.5443901077	0.5804785966	0.5970199351	0.6359795899	0.5984591162	0.6991033221	0.7169301942	0.6891910365	0.7018473695	0.6953750841	0.6968592301	0.6898982333	0.6731533907	0.7488637359	0.7577634612	0.7467318987	0.7487747343	0.7498451371	0.7596923709	0.764677294	0.7549761467	0.7573645026	0.7610581292	0.7842024576	0.7933889355	0.7958896938	0.8245368789
RB_2015_10_16	0.1582378946	0.1412959294	0.097196759	0	0.1857561807	0.0742997183	0.1528295057	0.1620817609	0.1747006825	0.1353875349	0.1895182079	0.3427341573	0.3861905307	0.3564853322	0.3964570793	0.4092596726	0.3909300218	0.4228214886	0.4668704598	0.6536932463	0.6407384767	0.5848995019	0.5516936604	0.5852522599	0.6034444569	0.6437948178	0.6119798388	0.7121161985	0.7305990249	0.7045322375	0.7209272279	0.7144376571	0.7157739842	0.7096990161	0.7058404617	0.769106854	0.7826840913	0.7705750933	0.7745172775	0.7753666775	0.7850397065	0.7945635076	0.7649228646	0.7878231061	0.789347205	0.8045140977	0.8076613788	0.8020343079	0.8364874245
RB_2015_10_23	0.2425951604	0.2033420348	0.1501376652	0.1857561807	0	0.1898243419	0.1313675748	0.1798959122	0.2169712005	0.1824651533	0.2207772026	0.2959465433	0.3768468855	0.3528603119	0.3884097199	0.4074887961	0.396032855	0.4341479771	0.4451051653	0.6138950915	0.6040114594	0.5848957378	0.5202801034	0.552508474	0.5633717514	0.6017060381	0.5641674012	0.6718040149	0.6894057242	0.6618029691	0.6742561746	0.6641936198	0.6673841819	0.659290494	0.6554195655	0.7139246151	0.7250350512	0.7145325135	0.7163189695	0.7180350679	0.7273516409	0.7350886589	0.7555526278	0.739332404	0.7658233956	0.7886805275	0.7982876798	0.7962910278	0.8239834112
RB_2015_10_29	0.1865964541	0.1629473045	0.1190409226	0.0742997183	0.1898243419	0	0.1392993811	0.1536861579	0.1823586541	0.1238196581	0.1784080913	0.3509544034	0.4058885456	0.3798297651	0.3945915027	0.4116629825	0.3817021565	0.4276487868	0.4698698277	0.6699164611	0.6615271323	0.6041462511	0.5662653458	0.6007988184	0.615615215	0.6511342616	0.6077321138	0.7134266	0.7318532134	0.706954844	0.7236284211	0.716637755	0.7168824813	0.7151160134	0.7074259683	0.7723050099	0.7858383428	0.7735873453	0.7770740338	0.7797633321	0.7894775579	0.7966365508	0.7642332301	0.7895983525	0.7869574485	0.8031646362	0.8107273148	0.8009031484	0.8300092445
RB_2015_11_06	0.2208261027	0.1734714296	0.1311746468	0.1528295057	0.1313675748	0.1392993811	0	0.1163199652	0.1227309823	0.1120240236	0.1799692469	0.255721658	0.3200609021	0.3018853594	0.3294836567	0.3616782787	0.3582727882	0.395271351	0.4196542165	0.5961356346	0.5843840285	0.5445804674	0.4925975165	0.5317308083	0.5498553248	0.5866463286	0.5481507607	0.6436759954	0.6617158682	0.6365815279	0.6446039826	0.6485980269	0.6387075942	0.6478678957	0.6421284296	0.7195201354	0.7323730239	0.72012633	0.7247145118	0.7273004183	0.7346854245	0.7390654563	0.7518798782	0.7340775947	0.7587250539	0.7839460895	0.7893999524	0.7962398249	0.8286205144
RB_2015_11_13	0.2381160809	0.2203554068	0.1634238268	0.1620817609	0.1798959122	0.1536861579	0.1163199652	0	0.1265945184	0.1154041846	0.1786209392	0.2677525421	0.3175819365	0.3325402335	0.3554050678	0.3951963746	0.3909586132	0.4162950794	0.4344818786	0.6194066377	0.6088471066	0.5529644153	0.5244554658	0.5650929524	0.5810670399	0.6181476764	0.5805052049	0.6712765192	0.6906859453	0.6723676689	0.6901100775	0.6897068086	0.6825498651	0.6896111707	0.67997908	0.7414857231	0.7546453141	0.7448184869	0.7469380127	0.7529972124	0.7606465205	0.7719029316	0.7675968975	0.7658605522	0.7708311958	0.7882793376	0.797022397	0.8019098377	0.8259272522
RB_2015_11_20	0.2359149382	0.2065715587	0.1710676691	0.1747006825	0.2169712005	0.1823586541	0.1227309823	0.1265945184	0	0.1344489761	0.2204522508	0.2419168307	0.2564758141	0.251964513	0.2887938444	0.3261680369	0.3552119355	0.3574358285	0.3885618586	0.5541064121	0.5337976406	0.4827843948	0.446324426	0.4896944358	0.5138806917	0.5693655923	0.5527351105	0.6097635098	0.6449485627	0.6215850783	0.6377242275	0.6548568655	0.6435693495	0.6558558344	0.6561498014	0.727489918	0.7343532875	0.7226640131	0.7272207909	0.7287979915	0.7371249845	0.7424726069	0.7430727028	0.7363997527	0.7442382222	0.7677306465	0.7728273706	0.7806285645	0.8270655741
RB_2015_11_27	0.2284643172	0.1913436682	0.1296704204	0.1353875349	0.1824651533	0.1238196581	0.1120240236	0.1154041846	0.1344489761	0	0.1222310533	0.2701666583	0.3386231307	0.3162530419	0.3294365676	0.3624666969	0.3513464216	0.3964889733	0.425352162	0.6320094336	0.6230659304	0.5670425226	0.5359816888	0.5733824679	0.5897689538	0.6314980843	0.5906905251	0.688090122	0.7067641414	0.680124468	0.6884570713	0.6926362998	0.6847143572	0.6916208621	0.6784107749	0.7539716813	0.7659185883	0.7551700366	0.7580703847	0.762718983	0.7692131961	0.7733042	0.7501574873	0.7668232215	0.7605713451	0.7843970048	0.7944093561	0.790661014	0.8246099052
RB_2015_12_04	0.2997629902	0.2578356308	0.1911948442	0.1895182079	0.2207772026	0.1784080913	0.1799692469	0.1786209392	0.2204522508	0.1222310533	0	0.312583128	0.4035847386	0.3635794546	0.3576433964	0.3800711129	0.361900251	0.4342821809	0.4733330373	0.6902644181	0.6827963255	0.6210800821	0.5884384585	0.6310414272	0.6472508409	0.6881981247	0.6455497595	0.7436690103	0.7623022287	0.7345610469	0.7372747182	0.7243557516	0.725185971	0.7189173108	0.7001252601	0.7932871997	0.8054010708	0.7949344127	0.7971774507	0.8017693496	0.8094641952	0.8120429812	0.7521379603	0.805880265	0.7991049982	0.8191043538	0.8279849624	0.8116003638	0.8343505828
RB_2015_12_11	0.3748972938	0.3323296344	0.3156330392	0.3427341573	0.2959465433	0.3509544034	0.255721658	0.2677525421	0.2419168307	0.2701666583	0.312583128	0	0.1429909571	0.2340629979	0.234975306	0.2870732981	0.3377658298	0.3280587391	0.3903458059	0.4889573177	0.4743073423	0.4665440936	0.4303389539	0.4647372438	0.4789308816	0.5255030084	0.5102874428	0.5892314589	0.6166833808	0.5817162209	0.5901016869	0.6090600128	0.6000661399	0.6066167934	0.6098335854	0.6826947394	0.6962981304	0.6833446708	0.688084356	0.6904433548	0.6988070096	0.7057996441	0.7349774445	0.7135185151	0.736551939	0.7622492615	0.7710189741	0.7753549707	0.8138875396
RB_2015_12_18	0.4048683	0.3786481932	0.3760905402	0.3861905307	0.3768468855	0.4058885456	0.3200609021	0.3175819365	0.2564758141	0.3386231307	0.4035847386	0.1429909571	0	0.2048552615	0.2074663641	0.2547355354	0.3277653992	0.2888163067	0.3488287558	0.4324814689	0.4146417683	0.391797969	0.3607194754	0.4011363989	0.4336713115	0.5048323514	0.4910904728	0.558117836	0.5981486981	0.5741211167	0.5866354967	0.5973586396	0.5917144654	0.5973782201	0.5907430861	0.6753051435	0.6885203352	0.6759269833	0.6802005561	0.6829858573	0.6911091139	0.6999138599	0.7226068971	0.6990106451	0.7209118465	0.7427871386	0.75331663	0.7547130717	0.8010174602
RB_2015_12_28	0.3864659	0.3584283962	0.3481064703	0.3564853322	0.3528603119	0.3798297651	0.3018853594	0.3325402335	0.251964513	0.3162530419	0.3635794546	0.2340629979	0.2048552615	0	0.1562225359	0.1786035696	0.226830184	0.226532416	0.3015223889	0.4173585787	0.4016605521	0.3642044994	0.3592906766	0.4224226776	0.4634209951	0.5375879613	0.5192092798	0.5849095642	0.6154810155	0.5917618326	0.5968360992	0.6124490419	0.5990252606	0.6042546198	0.610681716	0.6899736325	0.7024544471	0.6897688584	0.6949724627	0.6942876624	0.7056554321	0.710017168	0.7119821008	0.706794044	0.7124874237	0.7395006391	0.7442138163	0.7536375725	0.7980311596
RB_2016_01_04	0.451995463	0.410317641	0.3768644864	0.3964570793	0.3884097199	0.3945915027	0.3294836567	0.3554050678	0.2887938444	0.3294365676	0.3576433964	0.234975306	0.2074663641	0.1562225359	0	0.0758806848	0.157400563	0.1316172132	0.2503671373	0.4329399268	0.4225823339	0.390609018	0.3849263998	0.4485366136	0.4907207528	0.5651844609	0.54004517	0.6100975931	0.643214754	0.6187202615	0.6236961118	0.6353316541	0.6236467505	0.6292807259	0.624578643	0.7161358419	0.7277294005	0.7169522387	0.7203654043	0.7240560068	0.7327350991	0.7360774229	0.719677328	0.7331645733	0.7244816872	0.7491892749	0.756563574	0.7620476071	0.802161211
RB_2016_01_11	0.4749162938	0.4373052064	0.4031927556	0.4092596726	0.4074887961	0.4116629825	0.3616782787	0.3951963746	0.3261680369	0.3624666969	0.3800711129	0.2870732981	0.2547355354	0.1786035696	0.0758806848	0	0.1280702232	0.1312131819	0.2542502813	0.4471941739	0.4342102171	0.4092489929	0.4051514815	0.4676052317	0.5028899462	0.5772822902	0.5529215235	0.6195848859	0.6524159131	0.6283958443	0.6331111834	0.6422235147	0.6300586179	0.6350991919	0.6357651268	0.7262226107	0.7387685739	0.7281319933	0.7328928801	0.7347922796	0.7424089712	0.7467423873	0.7242769033	0.7434437309	0.7385309901	0.7618325144	0.7652506239	0.7677185368	0.8081660055
RB_2016_01_18	0.4812858778	0.4449733665	0.4026953963	0.3909300218	0.396032855	0.3817021565	0.3582727882	0.3909586132	0.3552119355	0.3513464216	0.361900251	0.3377658298	0.3277653992	0.226830184	0.157400563	0.1280702232	0	0.1356338593	0.2556966327	0.503772197	0.494539944	0.4486730892	0.4386255894	0.4983707769	0.5275627307	0.5917186388	0.5621713562	0.642255178	0.6667686168	0.6442942332	0.6449991645	0.660131	0.6473379821	0.6538240692	0.651122429	0.734474139	0.7432634203	0.7343194181	0.7376972213	0.7430571229	0.7499397249	0.750776138	0.7116016442	0.7469707759	0.7449337496	0.7645348706	0.7687291878	0.7636403009	0.7896083895
RB_2016_01_26	0.4929675282	0.4608898235	0.4251382215	0.4228214886	0.4341479771	0.4276487868	0.395271351	0.4162950794	0.3574358285	0.3964889733	0.4342821809	0.3280587391	0.2888163067	0.226532416	0.1316172132	0.1312131819	0.1356338593	0	0.1755244481	0.3877510735	0.3800823041	0.3396653235	0.3308848033	0.3974993736	0.4381260619	0.5182959723	0.4962202008	0.5590390354	0.5941841768	0.5749053087	0.5825269835	0.6009641197	0.5879401533	0.5964901018	0.5984313784	0.6710727947	0.6809185724	0.671992438	0.6759341	0.6796231	0.6855052484	0.6895589913	0.6797221562	0.6877161874	0.685317592	0.7053721768	0.7089714944	0.716558026	0.7550425612
RB_2016_02_01	0.5055407945	0.483498694	0.4531111797	0.4668704598	0.4451051653	0.4698698277	0.4196542165	0.4344818786	0.3885618586	0.425352162	0.4733330373	0.3903458059	0.3488287558	0.3015223889	0.2503671373	0.2542502813	0.2556966327	0.1755244481	0	0.3677578432	0.3829618457	0.3313454042	0.2859269567	0.3576131848	0.3928048412	0.4761430667	0.4735723948	0.4870715744	0.5332825	0.5250207475	0.5176296618	0.5321999976	0.52727748	0.5293741942	0.5464436732	0.5932698118	0.6054787592	0.5889550509	0.6012009193	0.6010370194	0.6044600011	0.6213421757	0.6405897852	0.6181439391	0.6378413843	0.6594334917	0.6626363313	0.6801068438	0.664942568
RB_2016_02_05	0.6248540564	0.612750326	0.650317958	0.6536932463	0.6138950915	0.6699164611	0.5961356346	0.6194066377	0.5541064121	0.6320094336	0.6902644181	0.4889573177	0.4324814689	0.4173585787	0.4329399268	0.4471941739	0.503772197	0.3877510735	0.3677578432	0	0.1153089346	0.215116009	0.2494448885	0.2618137395	0.2963255555	0.3526472208	0.3918863257	0.3767328377	0.4164422708	0.4062870297	0.4076806146	0.4405886475	0.4183036307	0.4255208745	0.4936275215	0.4973847544	0.5068852493	0.4957077868	0.5075204462	0.5016987492	0.5093260528	0.5454411682	0.6764892206	0.5584502857	0.5840987722	0.6079776312	0.6137884876	0.6365230997	0.6721888459
RB_2016_02_15	0.6108385303	0.6005489804	0.642606267	0.6407384767	0.6040114594	0.6615271323	0.5843840285	0.6088471066	0.5337976406	0.6230659304	0.6827963255	0.4743073423	0.4146417683	0.4016605521	0.4225823339	0.4342102171	0.494539944	0.3800823041	0.3829618457	0.1153089346	0	0.1823196227	0.219432261	0.2306046385	0.2716280087	0.3244750556	0.3713657456	0.3609059218	0.4028980357	0.3886813691	0.3989186787	0.4291978721	0.4053614216	0.4161843746	0.4919391553	0.5020261004	0.5024781045	0.492914931	0.4999258999	0.497157996	0.5134184295	0.5452687042	0.6753145052	0.5605834485	0.5827031769	0.6076146861	0.6133100526	0.6345174086	0.6807491329
RB_2016_02_24	0.5708580008	0.560672581	0.5794252374	0.5848995019	0.5848957378	0.6041462511	0.5445804674	0.5529644153	0.4827843948	0.5670425226	0.6210800821	0.4665440936	0.391797969	0.3642044994	0.390609018	0.4092489929	0.4486730892	0.3396653235	0.3313454042	0.215116009	0.1823196227	0	0.1382270821	0.1707027903	0.236943188	0.3257259417	0.3282305725	0.3983209106	0.4472497211	0.41994309	0.4302621552	0.4569934788	0.4394626491	0.4488624991	0.4618969462	0.5424902836	0.5503034473	0.5382996774	0.5475965298	0.5456463316	0.553602667	0.5681824591	0.6124296782	0.5716618639	0.5695426404	0.5955715269	0.6010148601	0.6188802004	0.6646254024
RB_2016_02_29	0.5166154801	0.5034686703	0.5443901077	0.5516936604	0.5202801034	0.5662653458	0.4925975165	0.5244554658	0.446324426	0.5359816888	0.5884384585	0.4303389539	0.3607194754	0.3592906766	0.3849263998	0.4051514815	0.4386255894	0.3308848033	0.2859269567	0.2494448885	0.219432261	0.1382270821	0	0.112720652	0.1814550325	0.2836514447	0.3001221649	0.3604125959	0.4046031191	0.3797807861	0.3876638817	0.4033674265	0.3995646108	0.4001272498	0.4388131316	0.5078109598	0.5118533709	0.4911019267	0.5104190672	0.4959281781	0.5043113752	0.5343542863	0.5892047367	0.5330848303	0.5608517413	0.5868772577	0.5930734779	0.6102896404	0.642045058
RB_2016_03_07_M	0.5570404758	0.5402587666	0.5804785966	0.5852522599	0.552508474	0.6007988184	0.5317308083	0.5650929524	0.4896944358	0.5733824679	0.6310414272	0.4647372438	0.4011363989	0.4224226776	0.4485366136	0.4676052317	0.4983707769	0.3974993736	0.3576131848	0.2618137395	0.2306046385	0.1707027903	0.112720652	0	0.1192338294	0.2220730779	0.2483856892	0.3179940705	0.36659339	0.3408967636	0.3502828822	0.3659361292	0.3633792414	0.3639487587	0.4111240822	0.4759197744	0.4788148345	0.4576723812	0.4780280437	0.4595100594	0.4718983264	0.5003383498	0.5833533875	0.5043844186	0.5293546411	0.5555329445	0.5616359123	0.578503043	0.6073646319
RB_2016_03_14_M	0.5796685573	0.5587850412	0.5970199351	0.6034444569	0.5633717514	0.615615215	0.5498553248	0.5810670399	0.5138806917	0.5897689538	0.6472508409	0.4789308816	0.4336713115	0.4634209951	0.4907207528	0.5028899462	0.5275627307	0.4381260619	0.3928048412	0.2963255555	0.2716280087	0.236943188	0.1814550325	0.1192338294	0	0.1245983815	0.175077895	0.2334241467	0.2811705922	0.2495337625	0.2631653421	0.2833421017	0.2815665777	0.2827083456	0.3684854895	0.3910771743	0.3971225	0.3773195501	0.3982651407	0.3895512442	0.4152764661	0.4570909271	0.5463578444	0.4666367334	0.4965458686	0.5211505788	0.5279590932	0.5454670045	0.5963233624
RB_2016_03_21_G	0.6194499	0.5984450602	0.6359795899	0.6437948178	0.6017060381	0.6511342616	0.5866463286	0.6181476764	0.5693655923	0.6314980843	0.6881981247	0.5255030084	0.5048323514	0.5375879613	0.5651844609	0.5772822902	0.5917186388	0.5182959723	0.4761430667	0.3526472208	0.3244750556	0.3257259417	0.2836514447	0.2220730779	0.1245983815	0	0.1073114768	0.1863843457	0.2021074021	0.1746757572	0.2247508062	0.2553169883	0.2256382033	0.2583422371	0.30663566	0.3161779129	0.3196446217	0.3086297445	0.3284997978	0.3476770065	0.3656889071	0.392548714	0.5407892607	0.413562288	0.4564419324	0.4745564788	0.4830084245	0.501375449	0.5940281188
RB_2016_03_29_G	0.5949164203	0.5679361864	0.5984591162	0.6119798388	0.5641674012	0.6077321138	0.5481507607	0.5805052049	0.5527351105	0.5906905251	0.6455497595	0.5102874428	0.4910904728	0.5192092798	0.54004517	0.5529215235	0.5621713562	0.4962202008	0.4735723948	0.3918863257	0.3713657456	0.3282305725	0.3001221649	0.2483856892	0.175077895	0.1073114768	0	0.221028621	0.2348957732	0.2105022289	0.2584392517	0.2658156266	0.2513047241	0.2792640721	0.277942753	0.3295879363	0.3342465674	0.3270583449	0.3468972388	0.3712675485	0.3719421463	0.3926276445	0.5079672968	0.4156903169	0.4558228579	0.4735736053	0.482082149	0.4992755755	0.5926067389
RB_2016_04_04_G	0.6774073581	0.6607850965	0.6991033221	0.7121161985	0.6718040149	0.7134266	0.6436759954	0.6712765192	0.6097635098	0.688090122	0.7436690103	0.5892314589	0.558117836	0.5849095642	0.6100975931	0.6195848859	0.642255178	0.5590390354	0.4870715744	0.3767328377	0.3609059218	0.3983209106	0.3604125959	0.3179940705	0.2334241467	0.1863843457	0.221028621	0	0.0987894229	0.1413869833	0.1663262663	0.2258316032	0.210344421	0.2321961625	0.3086891446	0.2199074	0.2434033894	0.2641504726	0.293346352	0.3126277752	0.3256734513	0.3491709912	0.5364132146	0.3705864224	0.4143262794	0.4317825591	0.4406032414	0.4672361734	0.6019146218
RB_2016_04_11_G	0.6960452872	0.6820141251	0.7169301942	0.7305990249	0.6894057242	0.7318532134	0.6617158682	0.6906859453	0.6449485627	0.7067641414	0.7623022287	0.6166833808	0.5981486981	0.6154810155	0.643214754	0.6524159131	0.6667686168	0.5941841768	0.5332825	0.4164422708	0.4028980357	0.4472497211	0.4046031191	0.36659339	0.2811705922	0.2021074021	0.2348957732	0.0987894229	0	0.0989625583	0.1190904631	0.1877098096	0.1683072584	0.2070128846	0.2784422126	0.1642962418	0.2051948681	0.226401351	0.2691281595	0.2918202856	0.3004543359	0.3280382921	0.5122482293	0.3514952433	0.3976732521	0.4123518768	0.4188772215	0.4494894	0.5938920345
RB_2016_04_18_G	0.6740387044	0.6522357435	0.6891910365	0.7045322375	0.6618029691	0.706954844	0.6365815279	0.6723676689	0.6215850783	0.680124468	0.7345610469	0.5817162209	0.5741211167	0.5917618326	0.6187202615	0.6283958443	0.6442942332	0.5749053087	0.5250207475	0.4062870297	0.3886813691	0.41994309	0.3797807861	0.3408967636	0.2495337625	0.1746757572	0.2105022289	0.1413869833	0.0989625583	0	0.0913028276	0.1624083718	0.1314339434	0.1645144405	0.2571706401	0.2117095182	0.2268294789	0.21670614	0.2602201232	0.2725460362	0.2791955665	0.3119484367	0.5019381755	0.3349987007	0.3780154475	0.397845329	0.4043404491	0.4325373567	0.5881189705
RB_2016_04_25_G	0.6914687154	0.6634037673	0.7018473695	0.7209272279	0.6742561746	0.7236284211	0.6446039826	0.6901100775	0.6377242275	0.6884570713	0.7372747182	0.5901016869	0.5866354967	0.5968360992	0.6236961118	0.6331111834	0.6449991645	0.5825269835	0.5176296618	0.4076806146	0.3989186787	0.4302621552	0.3876638817	0.3502828822	0.2631653421	0.2247508062	0.2584392517	0.1663262663	0.1190904631	0.0913028276	0	0.1314147131	0.1089798237	0.1328728867	0.2585197249	0.2039715368	0.2273156819	0.2294092256	0.2696766079	0.264960806	0.2681222217	0.3071439804	0.4847490061	0.3195211361	0.3577815981	0.3779307244	0.3839638067	0.4154771384	0.586551538
RB_2016_05_02_G	0.6858945471	0.656770803	0.6953750841	0.7144376571	0.6641936198	0.716637755	0.6485980269	0.6897068086	0.6548568655	0.6926362998	0.7243557516	0.6090600128	0.5973586396	0.6124490419	0.6353316541	0.6422235147	0.660131	0.6009641197	0.5321999976	0.4405886475	0.4291978721	0.4569934788	0.4033674265	0.3659361292	0.2833421017	0.2553169883	0.2658156266	0.2258316032	0.1877098096	0.1624083718	0.1314147131	0	0.1025966179	0.1055683789	0.1795146923	0.2113802098	0.2111234478	0.2120238366	0.2447335734	0.2257374677	0.2535614789	0.2850738353	0.4186563907	0.2974385108	0.3281591868	0.3518930944	0.3595478354	0.3772309294	0.5301836765
RB_2016_05_09	0.6853276989	0.659046875	0.6968592301	0.7157739842	0.6673841819	0.7168824813	0.6387075942	0.6825498651	0.6435693495	0.6847143572	0.725185971	0.6000661399	0.5917144654	0.5990252606	0.6236467505	0.6300586179	0.6473379821	0.5879401533	0.52727748	0.4183036307	0.4053614216	0.4394626491	0.3995646108	0.3633792414	0.2815665777	0.2256382033	0.2513047241	0.210344421	0.1683072584	0.1314339434	0.1089798237	0.1025966179	0	0.076983423	0.1788882484	0.1922642732	0.1920778808	0.1786144588	0.2101387949	0.2213961893	0.2179662654	0.2491132126	0.4282562433	0.2596087144	0.2993412738	0.3206909472	0.3304131317	0.3501194723	0.5497961377
RB_2016_05_16_G	0.6784381125	0.6515140742	0.6898982333	0.7096990161	0.659290494	0.7151160134	0.6478678957	0.6896111707	0.6558558344	0.6916208621	0.7189173108	0.6066167934	0.5973782201	0.6042546198	0.6292807259	0.6350991919	0.6538240692	0.5964901018	0.5293741942	0.4255208745	0.4161843746	0.4488624991	0.4001272498	0.3639487587	0.2827083456	0.2583422371	0.2792640721	0.2321961625	0.2070128846	0.1645144405	0.1328728867	0.1055683789	0.076983423	0	0.1662272412	0.1850371965	0.1890674945	0.1652917946	0.2041016204	0.1980639198	0.212194591	0.2515476632	0.4101420129	0.2650296675	0.294473542	0.3175547412	0.3260008249	0.3548286774	0.5478159678
RB_2016_05_25_G	0.6695599035	0.6459517282	0.6731533907	0.7058404617	0.6554195655	0.7074259683	0.6421284296	0.67997908	0.6561498014	0.6784107749	0.7001252601	0.6098335854	0.5907430861	0.610681716	0.624578643	0.6357651268	0.651122429	0.5984313784	0.5464436732	0.4936275215	0.4919391553	0.4618969462	0.4388131316	0.4111240822	0.3684854895	0.30663566	0.277942753	0.3086891446	0.2784422126	0.2571706401	0.2585197249	0.1795146923	0.1788882484	0.1662272412	0	0.1831566324	0.1819070229	0.168347599	0.1895899628	0.2614189813	0.2257576031	0.2157410315	0.3345302344	0.2332838949	0.2638239289	0.3068326722	0.3183099594	0.3468291734	0.538572354
RB_2016_06_01_G	0.7250339887	0.7202581357	0.7488637359	0.769106854	0.7139246151	0.7723050099	0.7195201354	0.7414857231	0.727489918	0.7539716813	0.7932871997	0.6826947394	0.6753051435	0.6899736325	0.7161358419	0.7262226107	0.734474139	0.6710727947	0.5932698118	0.4973847544	0.5020261004	0.5424902836	0.5078109598	0.4759197744	0.3910771743	0.3161779129	0.3295879363	0.2199074	0.1642962418	0.2117095182	0.2039715368	0.2113802098	0.1922642732	0.1850371965	0.1831566324	0	0.0769411846	0.0904118923	0.1364985181	0.1875752875	0.179902236	0.207893198	0.3913262521	0.2396878124	0.2867506231	0.3289282053	0.3278800975	0.3770546902	0.5607452734
RB_2016_06_09_G	0.732693853	0.7318578927	0.7577634612	0.7826840913	0.7250350512	0.7858383428	0.7323730239	0.7546453141	0.7343532875	0.7659185883	0.8054010708	0.6962981304	0.6885203352	0.7024544471	0.7277294005	0.7387685739	0.7432634203	0.6809185724	0.6054787592	0.5068852493	0.5024781045	0.5503034473	0.5118533709	0.4788148345	0.3971225	0.3196446217	0.3342465674	0.2434033894	0.2051948681	0.2268294789	0.2273156819	0.2111234478	0.1920778808	0.1890674945	0.1819070229	0.0769411846	0	0.0685158644	0.0909302909	0.1667599668	0.1452335614	0.1576147628	0.3541195708	0.2026789811	0.2513179668	0.2944105178	0.2939186525	0.3420148987	0.538616354
RB_2016_06_15_G	0.7248890777	0.7205690287	0.7467318987	0.7705750933	0.7145325135	0.7735873453	0.72012633	0.7448184869	0.7226640131	0.7551700366	0.7949344127	0.6833446708	0.6759269833	0.6897688584	0.7169522387	0.7281319933	0.7343194181	0.671992438	0.5889550509	0.4957077868	0.492914931	0.5382996774	0.4911019267	0.4576723812	0.3773195501	0.3086297445	0.3270583449	0.2641504726	0.226401351	0.21670614	0.2294092256	0.2120238366	0.1786144588	0.1652917946	0.168347599	0.0904118923	0.0685158644	0	0.0723039307	0.1325775312	0.1133887536	0.1468372091	0.3569728754	0.1931792153	0.236670142	0.2818532158	0.279979132	0.3273243835	0.5208373104
RB_2016_06_22_G	0.7252543588	0.723072	0.7487747343	0.7745172775	0.7163189695	0.7770740338	0.7247145118	0.7469380127	0.7272207909	0.7580703847	0.7971774507	0.688084356	0.6802005561	0.6949724627	0.7203654043	0.7328928801	0.7376972213	0.6759341	0.6012009193	0.5075204462	0.4999258999	0.5475965298	0.5104190672	0.4780280437	0.3982651407	0.3284997978	0.3468972388	0.293346352	0.2691281595	0.2602201232	0.2696766079	0.2447335734	0.2101387949	0.2041016204	0.1895899628	0.1364985181	0.0909302909	0.0723039307	0	0.1288259773	0.1000986401	0.1033456482	0.3067302387	0.1608746	0.2119888542	0.2495105	0.249083261	0.2938710884	0.502817126
RB_2016_07_01_G	0.7260731589	0.7233514	0.7498451371	0.7753666775	0.7180350679	0.7797633321	0.7273004183	0.7529972124	0.7287979915	0.762718983	0.8017693496	0.6904433548	0.6829858573	0.6942876624	0.7240560068	0.7347922796	0.7430571229	0.6796231	0.6010370194	0.5016987492	0.497157996	0.5456463316	0.4959281781	0.4595100594	0.3895512442	0.3476770065	0.3712675485	0.3126277752	0.2918202856	0.2725460362	0.264960806	0.2257374677	0.2213961893	0.1980639198	0.2614189813	0.1875752875	0.1667599668	0.1325775312	0.1288259773	0	0.1116803564	0.1708625123	0.3358047328	0.1943219	0.2306120072	0.2481839	0.2455391551	0.2894346908	0.497071524
RB_2016_07_07_G	0.7375987507	0.7341561873	0.7596923709	0.7850397065	0.7273516409	0.7894775579	0.7346854245	0.7606465205	0.7371249845	0.7692131961	0.8094641952	0.6988070096	0.6911091139	0.7056554321	0.7327350991	0.7424089712	0.7499397249	0.6855052484	0.6044600011	0.5093260528	0.5134184295	0.553602667	0.5043113752	0.4718983264	0.4152764661	0.3656889071	0.3719421463	0.3256734513	0.3004543359	0.2791955665	0.2681222217	0.2535614789	0.2179662654	0.212194591	0.2257576031	0.179902236	0.1452335614	0.1133887536	0.1000986401	0.1116803564	0	0.0863311011	0.3286777972	0.1286091029	0.1589981303	0.2046436637	0.2017576443	0.2565590141	0.502635228
RB_2016_07_14_G	0.7505925753	0.7373248081	0.764677294	0.7945635076	0.7350886589	0.7966365508	0.7390654563	0.7719029316	0.7424726069	0.7733042	0.8120429812	0.7057996441	0.6999138599	0.710017168	0.7360774229	0.7467423873	0.750776138	0.6895589913	0.6213421757	0.5454411682	0.5452687042	0.5681824591	0.5343542863	0.5003383498	0.4570909271	0.392548714	0.3926276445	0.3491709912	0.3280382921	0.3119484367	0.3071439804	0.2850738353	0.2491132126	0.2515476632	0.2157410315	0.207893198	0.1576147628	0.1468372091	0.1033456482	0.1708625123	0.0863311011	0	0.2918608938	0.0965991838	0.1322843233	0.1769154119	0.1777908556	0.2335153533	0.492800945
RB_2016_07_21_G	0.7607372555	0.7514830988	0.7549761467	0.7649228646	0.7555526278	0.7642332301	0.7518798782	0.7675968975	0.7430727028	0.7501574873	0.7521379603	0.7349774445	0.7226068971	0.7119821008	0.719677328	0.7242769033	0.7116016442	0.6797221562	0.6405897852	0.6764892206	0.6753145052	0.6124296782	0.5892047367	0.5833533875	0.5463578444	0.5407892607	0.5079672968	0.5364132146	0.5122482293	0.5019381755	0.4847490061	0.4186563907	0.4282562433	0.4101420129	0.3345302344	0.3913262521	0.3541195708	0.3569728754	0.3067302387	0.3358047328	0.3286777972	0.2918608938	0	0.3134729492	0.3136947931	0.3221907422	0.3266146276	0.3223145149	0.480107834
RB_2016_07_28_G	0.7435334154	0.7321764607	0.7573645026	0.7878231061	0.739332404	0.7895983525	0.7340775947	0.7658605522	0.7363997527	0.7668232215	0.805880265	0.7135185151	0.6990106451	0.706794044	0.7331645733	0.7434437309	0.7469707759	0.6877161874	0.6181439391	0.5584502857	0.5605834485	0.5716618639	0.5330848303	0.5043844186	0.4666367334	0.413562288	0.4156903169	0.3705864224	0.3514952433	0.3349987007	0.3195211361	0.2974385108	0.2596087144	0.2650296675	0.2332838949	0.2396878124	0.2026789811	0.1931792153	0.1608746	0.1943219	0.1286091029	0.0965991838	0.3134729492	0	0.1130953045	0.1288512227	0.1397564967	0.1935889274	0.4569861358
RB_2016_08_05_G	0.7702599486	0.7553177495	0.7610581292	0.789347205	0.7658233956	0.7869574485	0.7587250539	0.7708311958	0.7442382222	0.7605713451	0.7991049982	0.736551939	0.7209118465	0.7124874237	0.7244816872	0.7385309901	0.7449337496	0.685317592	0.6378413843	0.5840987722	0.5827031769	0.5695426404	0.5608517413	0.5293546411	0.4965458686	0.4564419324	0.4558228579	0.4143262794	0.3976732521	0.3780154475	0.3577815981	0.3281591868	0.2993412738	0.294473542	0.2638239289	0.2867506231	0.2513179668	0.236670142	0.2119888542	0.2306120072	0.1589981303	0.1322843233	0.3136947931	0.1130953045	0	0.0952179642	0.0991512867	0.1598909718	0.4546768822
RB_2016_08_11_G	0.7862510962	0.7793702324	0.7842024576	0.8045140977	0.7886805275	0.8031646362	0.7839460895	0.7882793376	0.7677306465	0.7843970048	0.8191043538	0.7622492615	0.7427871386	0.7395006391	0.7491892749	0.7618325144	0.7645348706	0.7053721768	0.6594334917	0.6079776312	0.6076146861	0.5955715269	0.5868772577	0.5555329445	0.5211505788	0.4745564788	0.4735736053	0.4317825591	0.4123518768	0.397845329	0.3779307244	0.3518930944	0.3206909472	0.3175547412	0.3068326722	0.3289282053	0.2944105178	0.2818532158	0.2495105	0.2481839	0.2046436637	0.1769154119	0.3221907422	0.1288512227	0.0952179642	0	0.0503236028	0.0925974435	0.4275772431
RB_2016_08_18_G	0.7945540535	0.7871034765	0.7933889355	0.8076613788	0.7982876798	0.8107273148	0.7893999524	0.797022397	0.7728273706	0.7944093561	0.8279849624	0.7710189741	0.75331663	0.7442138163	0.756563574	0.7652506239	0.7687291878	0.7089714944	0.6626363313	0.6137884876	0.6133100526	0.6010148601	0.5930734779	0.5616359123	0.5279590932	0.4830084245	0.482082149	0.4406032414	0.4188772215	0.4043404491	0.3839638067	0.3595478354	0.3304131317	0.3260008249	0.3183099594	0.3278800975	0.2939186525	0.279979132	0.249083261	0.2455391551	0.2017576443	0.1777908556	0.3266146276	0.1397564967	0.0991512867	0.0503236028	0	0.0902554451	0.4402301163
RB_2016_08_24_G	0.7995050005	0.7914782398	0.7958896938	0.8020343079	0.7962910278	0.8009031484	0.7962398249	0.8019098377	0.7806285645	0.790661014	0.8116003638	0.7753549707	0.7547130717	0.7536375725	0.7620476071	0.7677185368	0.7636403009	0.716558026	0.6801068438	0.6365230997	0.6345174086	0.6188802004	0.6102896404	0.578503043	0.5454670045	0.501375449	0.4992755755	0.4672361734	0.4494894	0.4325373567	0.4154771384	0.3772309294	0.3501194723	0.3548286774	0.3468291734	0.3770546902	0.3420148987	0.3273243835	0.2938710884	0.2894346908	0.2565590141	0.2335153533	0.3223145149	0.1935889274	0.1598909718	0.0925974435	0.0902554451	0	0.4229640616
RA_2016_09_01	0.8382443162	0.8268530433	0.8245368789	0.8364874245	0.8239834112	0.8300092445	0.8286205144	0.8259272522	0.8270655741	0.8246099052	0.8343505828	0.8138875396	0.8010174602	0.7980311596	0.802161211	0.8081660055	0.7896083895	0.7550425612	0.664942568	0.6721888459	0.6807491329	0.6646254024	0.642045058	0.6073646319	0.5963233624	0.5940281188	0.5926067389	0.6019146218	0.5938920345	0.5881189705	0.586551538	0.5301836765	0.5497961377	0.5478159678	0.538572354	0.5607452734	0.538616354	0.5208373104	0.502817126	0.497071524	0.502635228	0.492800945	0.480107834	0.4569861358	0.4546768822	0.4275772431	0.4402301163	0.4229640616	0
RB_2016_09_01_G	0.8463438846	0.8344144083	0.8323284641	0.8454806923	0.8293625706	0.8381680052	0.8374627018	0.8349700165	0.8355223424	0.8319950672	0.8403567479	0.8225912976	0.8090027236	0.8044081218	0.8099100764	0.8149848648	0.7966505492	0.7636872118	0.6701463979	0.676303778	0.6856075756	0.6603830396	0.6444597844	0.6138348475	0.6061684772	0.6080675432	0.6070847625	0.6212700645	0.6090078699	0.6052987053	0.602786461	0.5497098874	0.5692312369	0.5687023784	0.5593154949	0.5786432739	0.5573221795	0.5316020963	0.5100498305	0.5085399297	0.5122418415	0.5032031529	0.4392322402	0.5057098247	0.4958767885	0.4718896264	0.4783757654	0.4569087259	0.1857038557
RA_2016_09_10	0.8320621908	0.8201313101	0.8250334489	0.8373859024	0.8229602797	0.8322652168	0.8297203892	0.8264458219	0.8240735417	0.8232579735	0.8341877585	0.8093451	0.7920033024	0.7899690005	0.7925984511	0.7972361594	0.7774087219	0.7449481725	0.6541260173	0.6708408	0.6816668952	0.6568905544	0.6370788907	0.6076910373	0.6038481604	0.6101753297	0.6063890458	0.6238697606	0.6241908799	0.6159989048	0.6149662535	0.5598622479	0.5780524	0.5785096471	0.5636858619	0.5906261409	0.5674496512	0.5420960266	0.5158463674	0.5175740693	0.5144899775	0.4999321749	0.5284537585	0.4908896454	0.478796654	0.4813926407	0.4895508025	0.4786137261	0.148202276
RB_2016_09_10_G	0.827093347	0.8158135842	0.8212924051	0.8331832501	0.8257763397	0.8271759765	0.8258213387	0.8236166852	0.8223698066	0.8248639364	0.8378557027	0.8077014884	0.7900097155	0.7852314181	0.7897649631	0.7977720629	0.782898252	0.7458946541	0.655503534	0.6502626246	0.6589490636	0.644594393	0.6244519572	0.5934457521	0.5890206754	0.5845060285	0.5936568438	0.5973590195	0.5970089396	0.5894903795	0.5881991471	0.5336259265	0.5518989722	0.5504892046	0.5506057079	0.5724190841	0.5520286	0.5320188402	0.5144195942	0.5009292996	0.5104804042	0.5013549249	0.5407182511	0.4675958324	0.4669077138	0.4421068579	0.450730143	0.4422689645	0.1658685422
RA_2016_09_15	0.8036994552	0.7911226029	0.7904083485	0.8071681603	0.7935495955	0.8006460087	0.7953269851	0.7952992071	0.7960369142	0.8013741575	0.8116878201	0.781560226	0.7643257357	0.7624277376	0.7672924745	0.773146997	0.7557376809	0.715844012	0.6450754098	0.6432819956	0.6464234177	0.6173100185	0.5978225848	0.5606969104	0.5544933242	0.5576709423	0.5470817756	0.5695387076	0.5580688326	0.5508122797	0.5490589735	0.4934665825	0.511301853	0.5101146613	0.4942528989	0.5440190348	0.5218267152	0.5000572498	0.4942234299	0.4851157377	0.4852877257	0.4801201599	0.5202341916	0.4535311924	0.4388277144	0.4294567273	0.4425391885	0.4065469869	0.2280713491
RB_2016_09_15	0.8383964677	0.8311567916	0.8346294535	0.8455847768	0.8338263496	0.8385608888	0.8369897843	0.8352101	0.8348936257	0.8339965498	0.8487729302	0.8157277829	0.8046713023	0.7928254964	0.8032794525	0.8074255481	0.7959336286	0.759027788	0.6684237658	0.6542138556	0.665523015	0.6502025148	0.6303850587	0.5960628231	0.5902577434	0.5831107916	0.5959790182	0.5935131919	0.581661098	0.573622431	0.5697934064	0.5254407339	0.5361114087	0.5321596298	0.5392842168	0.5482223485	0.5286366051	0.5083691866	0.4940958712	0.4812199628	0.4939146662	0.4878068878	0.4847889773	0.4615680731	0.4490395022	0.4092497705	0.4206968152	0.4082683959	0.2439623976
RA_2016_09_21	0.8317400168	0.8209547448	0.825401981	0.8374211244	0.8264791082	0.8303164442	0.8283479138	0.826562252	0.826654774	0.8247892051	0.8378242811	0.8103399422	0.795103759	0.7865269573	0.7923888066	0.7977157113	0.780747189	0.7454494636	0.6678236657	0.6603918547	0.6595239085	0.6499562201	0.6315787684	0.5927893479	0.5848840698	0.575130715	0.5904916386	0.5833877042	0.5786604208	0.5664209531	0.5683169352	0.5341217767	0.5385028461	0.5337787699	0.5510914715	0.5709931647	0.558648269	0.5377634782	0.5389702386	0.5309332358	0.5312480609	0.5176872624	0.5876999855	0.495904126	0.4783320437	0.4691834327	0.482144675	0.4515248388	0.1969044197
RB_2016_09_21_G	0.8760037496	0.8655809739	0.8703268277	0.8807764537	0.8704084944	0.873013146	0.8722171508	0.8695493783	0.8683100198	0.8684941184	0.8749984	0.8532665541	0.839704916	0.8281613172	0.8350793753	0.8391672367	0.8234587441	0.7923828142	0.7000566299	0.6899009256	0.70591235	0.7012746481	0.6845236101	0.6534591852	0.647315835	0.6388071361	0.6488351527	0.6439837686	0.6398475839	0.6345567173	0.6305703554	0.5868196033	0.5987721213	0.5998300801	0.6065179672	0.6070270519	0.5870217142	0.5616876643	0.5381127769	0.5367147768	0.5401786092	0.5261336105	0.5534316349	0.5221336628	0.5094158717	0.4977852762	0.5039799544	0.5002380497	0.2817469437
RB_2016_09_29_G	0.8461417384	0.8352500517	0.8348580137	0.8473055473	0.8348993083	0.8415224525	0.8382644501	0.837653362	0.8364137873	0.8294178062	0.8429821979	0.822468229	0.8104519441	0.8045648362	0.8103736966	0.8178647907	0.8023449628	0.7683052915	0.6805260882	0.6861127744	0.6958469004	0.6681892166	0.6424961464	0.6055812803	0.5986507993	0.6011831616	0.6011338815	0.6174989967	0.6103467012	0.6042987284	0.6037253848	0.5463861557	0.5673254269	0.5662988663	0.5549419651	0.576832673	0.5561112566	0.530674852	0.5044617567	0.5021748533	0.5053594623	0.492447461	0.4792944355	0.4843020359	0.4704284141	0.4466025019	0.4517105019	0.4263043992	0.2381356477
RA_2016_09_29	0.828977077	0.8184608089	0.8222353356	0.8395337802	0.8226850748	0.8372522953	0.8264486703	0.8231553149	0.8219925356	0.8221728689	0.8439787326	0.8063038131	0.7921130312	0.780036133	0.7875979788	0.792173687	0.7876649637	0.7401538559	0.651340101	0.6494205856	0.6621713297	0.6485587447	0.6288187011	0.6018595773	0.5961471039	0.5889550617	0.5983256803	0.6089713654	0.5986438793	0.5935156171	0.5929680814	0.5420562374	0.5560776883	0.5565587217	0.5591932372	0.5740088112	0.5536724215	0.527996862	0.504624	0.5072234	0.5027982022	0.4873609206	0.5479391616	0.5010094994	0.4808374319	0.4856641086	0.4839556582	0.479977598	0.2376628906
RA_2016_10_06	0.8270901507	0.8126302998	0.8149714057	0.8276678585	0.81569567	0.8202839954	0.818899037	0.8169085021	0.8168087198	0.811283068	0.8257727223	0.8039573117	0.7890696426	0.7867703452	0.7887210902	0.7967322862	0.778449388	0.7383974186	0.6707440079	0.6735106856	0.6717686656	0.6379168233	0.6180847975	0.5728029466	0.5628502743	0.5727369914	0.5748323102	0.5689077724	0.5742533916	0.559939842	0.5553125336	0.5259168163	0.5322519823	0.5217586174	0.5288224764	0.5647784575	0.55007087	0.5296255287	0.5316074684	0.5212238788	0.5208282958	0.50771062	0.5399188281	0.5009998984	0.4730524413	0.4719737448	0.4823713741	0.4573254668	0.2503028371
RB_2016_10_06_G	0.8586776805	0.8491863354	0.8541416313	0.8648859661	0.8557466491	0.8580393891	0.856174051	0.8541815249	0.8529417632	0.8543780679	0.8663809078	0.8350784679	0.8221117515	0.8153302725	0.8224159061	0.8285192602	0.8138183051	0.7782019874	0.688288678	0.6813192907	0.6898090669	0.6750259624	0.6503821034	0.6063171322	0.601509674	0.5924157635	0.6026175518	0.5982546441	0.5968117677	0.5923784191	0.5902379908	0.5417015895	0.5562440972	0.5545802367	0.5576075405	0.5633895119	0.5430653652	0.5163000152	0.4908137021	0.4866606144	0.4891870982	0.4747536656	0.4788773542	0.4704880798	0.454255182	0.4149990768	0.4234809954	0.4115635126	0.2292126665
RA_2016_10_13	0.8166076625	0.803294882	0.8014944549	0.818630173	0.797211071	0.8090483	0.8043562935	0.8029920916	0.8065503066	0.804070451	0.8156940355	0.789862279	0.7758556646	0.7748879636	0.7765681095	0.7836251351	0.7671848905	0.7322839394	0.6425427821	0.6577425658	0.6665610331	0.6233226318	0.60021006	0.5619213095	0.5518497104	0.5636031418	0.5551743552	0.5654881179	0.5757173575	0.5621457775	0.5568347568	0.5213173692	0.5273698527	0.5161806613	0.5129168041	0.5428402	0.5248241397	0.4946127307	0.49170679	0.4895475875	0.4831530663	0.4727427828	0.4828882932	0.4747880849	0.4432262791	0.4585159751	0.4643824949	0.4479871724	0.2981165332
RB_2016_10_13_G	0.8335459333	0.8237755617	0.8210790885	0.8364568409	0.8159738392	0.8290104624	0.8251756241	0.8213346715	0.8253501913	0.8194318264	0.8262100043	0.8096486618	0.7952269795	0.7924951792	0.7954119284	0.8004825297	0.7826144109	0.7502679874	0.6571666086	0.6875179656	0.6965468814	0.6479441577	0.6309629059	0.6006454792	0.5925954056	0.6066369607	0.5924031796	0.627048283	0.6269137015	0.6187997332	0.6173784809	0.5628011219	0.5815193557	0.5808722048	0.5630079319	0.595750884	0.575379124	0.5488313023	0.5307548827	0.5307211827	0.5259626023	0.5135826081	0.5146489669	0.5073825724	0.4931001328	0.5042569735	0.5116944652	0.4940473554	0.3173577
RB_2016_10_20_G	0.7791905825	0.7790528157	0.7782872787	0.7877708879	0.7789090759	0.7843130912	0.7833145708	0.782439174	0.7765689282	0.7752600472	0.7884129116	0.7628707464	0.7476094257	0.7418664774	0.7536590623	0.7608045512	0.7492946128	0.7178350116	0.6754404719	0.727175141	0.7285124735	0.6744985534	0.6450283325	0.6499312601	0.6204551365	0.6111514167	0.5788637474	0.5832821125	0.5609876244	0.5601760181	0.562753803	0.5166048675	0.5381185274	0.5392249495	0.4980717983	0.5309433332	0.5179897295	0.5059586357	0.4764982785	0.4690197796	0.4750336088	0.4660993932	0.3128448028	0.4631073527	0.446646788	0.4058688956	0.4058541653	0.3594660327	0.4835546066
RA_2016_10_20_G	0.7564136468	0.7495027744	0.7558110355	0.7589045625	0.7564010147	0.7569801299	0.7560789731	0.7646582058	0.7418574612	0.7517583642	0.7675457559	0.7439140951	0.7236132163	0.7179719065	0.7386800774	0.746024246	0.7292034667	0.6924307002	0.6541985406	0.6843802475	0.6782541313	0.6479072768	0.609045985	0.6127415257	0.6037440434	0.6221660388	0.6003168205	0.5541406854	0.5638108313	0.5458224327	0.5255999935	0.508777414	0.5059684048	0.505027507	0.5053562408	0.5318139723	0.5191660941	0.5016956744	0.4959696423	0.4682683897	0.4569698338	0.4538080711	0.4010540412	0.4403290724	0.3892788655	0.3945477129	0.3871659921	0.3419679065	0.5393299399
RA_2016_10_27_G	0.7176829799	0.7133801302	0.7150882721	0.7202330896	0.7174511911	0.7170641932	0.7166110158	0.7260643205	0.701374933	0.7110314357	0.730970965	0.7039608957	0.6839699424	0.680018048	0.7016869431	0.7086051265	0.6916750779	0.6618879255	0.6272546946	0.68086295	0.6692772488	0.641795003	0.6032543315	0.6121201473	0.6306205311	0.6489645914	0.6251143436	0.5809222724	0.5872361889	0.5679395456	0.5532900477	0.5260768346	0.5197065287	0.5175375443	0.5186459963	0.5428010201	0.5250976037	0.5129133048	0.5085014144	0.4843485446	0.477787435	0.4742431732	0.4340632602	0.4720042768	0.4317001317	0.4327428494	0.4285165143	0.3735890034	0.5425634862
RB_2016_10_27_G	0.7458290602	0.7480036992	0.7507555398	0.7589369795	0.7506267372	0.7580695484	0.7555824912	0.757017715	0.7390603912	0.7475916874	0.7610184642	0.7351637265	0.7132933563	0.7045238488	0.7192816912	0.7267274727	0.7069205948	0.6755201702	0.626921456	0.7048502295	0.7009379617	0.6494127928	0.6090395368	0.6168666724	0.5951071	0.6098371684	0.5899035719	0.5611488978	0.5602773184	0.5469646431	0.5356561285	0.5110380577	0.5129990487	0.5103737552	0.5016745784	0.5310288938	0.512145317	0.5049314188	0.4918294918	0.4902621903	0.4760628569	0.4628630749	0.3771034754	0.4734193894	0.4416453853	0.4415431766	0.4405565531	0.4119327882	0.5401663551
RA_2016_11_02_G	0.7338829863	0.7299782295	0.7345628222	0.7380775964	0.7451800587	0.7357814831	0.7403224715	0.7392440347	0.7192185264	0.7296644244	0.7578992663	0.7220157753	0.7026768189	0.7108561157	0.7324027401	0.7402384987	0.7231761523	0.6829641695	0.6434843991	0.6783693342	0.6655570161	0.6329586607	0.5967845451	0.5990991815	0.6201487748	0.6367651453	0.6161774727	0.5709953498	0.5806372742	0.5680347136	0.5485225032	0.5242940616	0.5214244461	0.5205188596	0.5183067146	0.5408182658	0.526723929	0.5126115185	0.5075811231	0.4704016324	0.4686529078	0.4672690467	0.4261765025	0.4603089587	0.4130323261	0.4166357959	0.4105098284	0.3708268808	0.5449327275
RB_2016_11_02_G	0.7321848071	0.7256278509	0.7280392289	0.737705618	0.7282181077	0.7357006039	0.7328994792	0.7396551562	0.7205801419	0.7221393501	0.7350716119	0.7090979054	0.6928900307	0.6862194314	0.6987165548	0.7092548471	0.6915995771	0.6588682876	0.6174145208	0.7007000143	0.7012989461	0.6479007281	0.6118810046	0.6170445361	0.5976103823	0.5974929403	0.566754265	0.5786424261	0.5652018391	0.5574879787	0.5588980662	0.5167024208	0.5282613953	0.5285998121	0.4940295434	0.5305946398	0.5227249852	0.5060578867	0.4932161747	0.4850962743	0.4889804656	0.4779298912	0.3682927738	0.4883575814	0.4542309447	0.4528656009	0.4492745942	0.4029682567	0.5204894959
RA_2016_11_10_G	0.7360604167	0.7337102595	0.7260603439	0.7355182306	0.7272135274	0.7269037325	0.7218613801	0.725739984	0.7118797737	0.7130152879	0.7302573316	0.7120854326	0.7052500653	0.702226468	0.7126841868	0.7257849525	0.7115502029	0.6827187283	0.6418576805	0.7120441327	0.7082773854	0.662607776	0.6275434822	0.6407478904	0.6436330236	0.6642816021	0.6381084438	0.6097471585	0.6141798772	0.6018292195	0.5874952919	0.5486556739	0.5530053269	0.5444454694	0.5297532589	0.5620915539	0.5517044569	0.5430941707	0.5404030447	0.5323459507	0.5257731763	0.5167627933	0.4358961744	0.5221295451	0.4881970323	0.4893808893	0.4855343457	0.4301798827	0.5923356077
RB_2016_11_10_G	0.7385661477	0.7256441863	0.7264515614	0.7392426609	0.727726445	0.7368787447	0.7314551152	0.7419988	0.7225508751	0.7214405836	0.7336240533	0.7081320313	0.6965718483	0.6925244463	0.7005715754	0.712056472	0.6917092921	0.6657249833	0.6224001888	0.6984210357	0.6996163644	0.638865025	0.6038611773	0.6094363125	0.5850821452	0.5984782992	0.5698875064	0.5802013753	0.5842896011	0.5677996246	0.5568249006	0.5214918325	0.5309384111	0.520202828	0.4931465383	0.5444543506	0.5365641134	0.5226801637	0.5151268848	0.5028509769	0.5111949912	0.4956399956	0.4107943884	0.5012083751	0.4667047534	0.4687469734	0.4649738905	0.4333763833	0.5244602098
RA_2016_11_17_G	0.7537865384	0.750321675	0.7459984015	0.7563452513	0.749458713	0.7466801267	0.7404840253	0.7438655872	0.733916467	0.7314484671	0.7486056377	0.7234271106	0.7051087378	0.7064784386	0.7231715785	0.7369833526	0.7177942871	0.690360369	0.6481835583	0.6872181251	0.6831163247	0.6471569999	0.6167428491	0.6236274823	0.6250171125	0.6320231976	0.6072254036	0.5762758492	0.5814643768	0.5663218013	0.5494348747	0.5211109084	0.5272444891	0.5211226042	0.509726542	0.5408788296	0.5352999888	0.5309295271	0.5305753714	0.5175513623	0.5107895662	0.5013543764	0.4291230571	0.4973781497	0.4624043141	0.4630694463	0.4586356526	0.4098621656	0.5848717132
RB_2016_11_17_G	0.7251212299	0.7172998816	0.7071201193	0.7248521439	0.7073000732	0.7152015554	0.7105346671	0.7222641888	0.7121853734	0.7057355002	0.7145199568	0.6951995639	0.6809757871	0.6740949933	0.6801783079	0.6908071102	0.6702711462	0.651127971	0.6108953393	0.6998294553	0.7014313851	0.6353877386	0.6020141358	0.6102591574	0.5796829356	0.5847749737	0.5482894291	0.5646361653	0.5692783861	0.553263834	0.5440100332	0.5136316107	0.5246631794	0.5146274067	0.4863404459	0.5378529012	0.5304999643	0.5205306384	0.5140932644	0.5011304742	0.5112762756	0.4995582002	0.397418234	0.500025075	0.4663739996	0.4715481134	0.4689432407	0.4438499567	0.530967669
RA_2016_11_24_G	0.7467517039	0.745196944	0.7386827603	0.7484476144	0.7483955787	0.7391239087	0.7348549951	0.7291824791	0.7155563702	0.7195845767	0.7403029155	0.7120315327	0.6974913723	0.7123833589	0.7156023849	0.7363230351	0.7191485949	0.6931473143	0.6532285589	0.6982176583	0.6929534846	0.6537841963	0.6217665943	0.6329958074	0.6373738346	0.6575386082	0.6338419479	0.6049058593	0.6070820786	0.5959253212	0.5818383973	0.5498701726	0.5559144216	0.5533032584	0.5388285616	0.5837879116	0.5655399521	0.5639475082	0.5623423282	0.5569128323	0.5435259772	0.5338225865	0.4819744029	0.524473942	0.493994041	0.4837526969	0.4854847456	0.4322263788	0.5862916137
RB_2016_11_24_G	0.7284601742	0.7186724046	0.7151694461	0.728652688	0.7146383715	0.7247726761	0.7193402037	0.7315098315	0.718638292	0.7146669003	0.7239655792	0.7025672364	0.6878226317	0.681970923	0.689709157	0.7004418753	0.682250871	0.6542251369	0.6148016074	0.6877291283	0.688977638	0.6274459627	0.5928145778	0.5981417196	0.5686576196	0.5796517695	0.5439063387	0.5681127283	0.5688895516	0.5524873602	0.5452365406	0.5104472391	0.5157199336	0.509531636	0.4841559072	0.5419975939	0.5367454503	0.526706884	0.5201535083	0.5013880773	0.5158691139	0.5049158098	0.4174169048	0.4956792705	0.4654041151	0.45713053	0.4611680452	0.4302472151	0.5191911269
RA_2016_12_01_G	0.7375909426	0.7336846802	0.7253023484	0.7359266548	0.7263675368	0.7260565411	0.7209345768	0.7243164897	0.7133102563	0.7120605712	0.7245643449	0.7069371147	0.6824350142	0.6815368134	0.6963381508	0.7101473565	0.6915996687	0.662284048	0.6418719358	0.6924273154	0.6818627114	0.6366609817	0.6129038161	0.614972854	0.6095249805	0.6285254657	0.6019022616	0.6192235717	0.6183784894	0.6025592038	0.6026884623	0.5708396781	0.5773423211	0.5723234648	0.5486697522	0.6048978593	0.6010548215	0.5989745812	0.5925477722	0.5740326527	0.5879304377	0.5794110112	0.491945073	0.5709650069	0.541819988	0.5307220888	0.5329364192	0.4826493517	0.5881817705
RB_2016_12_01_G	0.7364720426	0.7315999892	0.7259224711	0.7317021622	0.7230890646	0.7256059625	0.7253813117	0.731324503	0.7243368894	0.7197622044	0.7287166612	0.7140343576	0.6981995018	0.6967328033	0.7082423188	0.7184804927	0.7014832433	0.6699891785	0.6252481495	0.7025990799	0.7047099148	0.6542427298	0.6193945373	0.6242117643	0.5946874498	0.5786422214	0.5364871867	0.5755542061	0.5608064318	0.5552050779	0.5587950633	0.5033379712	0.5256956249	0.526644739	0.484861697	0.5275971684	0.5170314173	0.5061890308	0.4827683396	0.4638070558	0.4822607259	0.4770867615	0.3799319231	0.47588906	0.4500717301	0.4438125065	0.440019088	0.3977554045	0.5001207499
RB_2016_12_08_G	0.762875966	0.7553753079	0.7485070473	0.7583953812	0.746650456	0.7492340636	0.747250483	0.7543132211	0.7520503116	0.7438426074	0.753618971	0.7376998541	0.7256593097	0.7243917102	0.7299189405	0.7402059988	0.7224529527	0.6916971621	0.6487604917	0.7022667019	0.7035370369	0.6528378249	0.6190342095	0.6244453384	0.5953684058	0.5793241683	0.537790508	0.5650202478	0.5543057663	0.54986951	0.5524853014	0.4994357753	0.5197694483	0.5200954599	0.4805276844	0.5219181932	0.5114406267	0.5066751333	0.4914009271	0.475903431	0.4887822188	0.4830714483	0.3979154322	0.4772056444	0.4448741897	0.4436903729	0.4406251525	0.3903348535	0.5035065482
RA_2016_12_15_G	0.7314842954	0.7258454427	0.7113142958	0.7261825149	0.7133317307	0.7138037295	0.7036681296	0.6951144964	0.6989556559	0.6954389873	0.6931561603	0.6798498603	0.6758912593	0.6814653548	0.6815513751	0.7079159527	0.6882783961	0.6650362187	0.6184471868	0.6981288283	0.7022853553	0.6612071453	0.6300867398	0.636650063	0.6296123111	0.6516294787	0.621180422	0.6080080196	0.6166569383	0.6105890779	0.6046000361	0.5743459044	0.5885106201	0.581755381	0.5547996219	0.6062135285	0.6006565998	0.6001374596	0.5972205618	0.5849673698	0.5919579388	0.5829172251	0.4907583384	0.5733177334	0.546859075	0.5353989808	0.5385302154	0.4988169021	0.5928046665
RB_2016_12_15_G	0.7541477704	0.7413494233	0.7331797265	0.746970391	0.7234470084	0.7291058012	0.7281675602	0.7434057336	0.7396060213	0.7285074344	0.7367910948	0.7226812853	0.7128472297	0.7048731361	0.7111961588	0.7226356299	0.7045621807	0.674362107	0.640568547	0.7124014033	0.7141860571	0.6653909361	0.6305591389	0.6359872644	0.6074037478	0.5873515301	0.5415716897	0.5831172208	0.570398043	0.5611623878	0.5585815752	0.5093853661	0.5308870209	0.5323813378	0.4903273961	0.5504766316	0.5416854146	0.5382564391	0.5124939169	0.4943665287	0.5146133272	0.5041541488	0.4004204694	0.4876714404	0.4707661532	0.4572406784	0.4551330821	0.4066236681	0.5229864293
RA_2016_12_22_G	0.7432838358	0.7353518735	0.7223081363	0.7387170477	0.7146715425	0.71995274	0.7078044403	0.699677585	0.709931155	0.7024436744	0.6959307456	0.6816609273	0.6684865177	0.6833452258	0.6796165437	0.7037138593	0.6904314762	0.6734695673	0.6419247611	0.7135707146	0.7064699597	0.6604175886	0.6366524362	0.6415769688	0.6448226066	0.6674705171	0.6323179162	0.6511731465	0.6547240684	0.6426824891	0.6433010217	0.6089882436	0.6208348517	0.615217123	0.5876603784	0.6521565739	0.6477376125	0.6471992468	0.6405771484	0.6326212428	0.6387716582	0.6282221096	0.5362678464	0.620298062	0.5927262985	0.5809819581	0.5852613742	0.5412555064	0.6243077309
RB_2016_12_22_G	0.7654207507	0.7526109288	0.7446825787	0.7566749908	0.7287641663	0.7391866302	0.7395520214	0.7496188513	0.7496137386	0.7367782739	0.7418563293	0.733247827	0.7221454058	0.7221259058	0.7190074446	0.7257394011	0.7071336932	0.6888961422	0.65127436	0.7219651704	0.7249438364	0.6750614972	0.6393436787	0.6445748928	0.6139969475	0.5943097765	0.5492897296	0.5839148946	0.5714613428	0.562607406	0.5633153882	0.5167829738	0.5356440878	0.5362856071	0.4966288557	0.5455176952	0.5349630928	0.528201859	0.5226874126	0.5075178543	0.5193524373	0.5101478756	0.4230054483	0.5113134371	0.47995706	0.4811452382	0.4781476871	0.4330481111	0.5429266712
RA_2016_12_29_G	0.7589144518	0.7463069873	0.7387829947	0.7501336625	0.725565647	0.732703647	0.7340556218	0.7440799	0.7453158854	0.7317726805	0.7391500522	0.7259908233	0.7116146558	0.7114452557	0.7094928821	0.7180748705	0.6991598947	0.6709071835	0.6325064837	0.7047440329	0.7066959747	0.6553275102	0.6202564658	0.6266707987	0.6182959336	0.6306288153	0.5904223157	0.6133059166	0.6321126585	0.6170356787	0.6102692246	0.5777707522	0.5921566835	0.5795385369	0.5561399454	0.6060211167	0.5995085795	0.5898907562	0.5840276296	0.5694217201	0.5818789937	0.5717137717	0.4793018781	0.5757292788	0.5405741677	0.5435649772	0.5402549184	0.5007553496	0.5757446303
RB_2016_12_29_G	0.7541857967	0.7455872417	0.731737144	0.7472468148	0.7246411232	0.7298412187	0.7178068626	0.7092468908	0.7175286554	0.7097394773	0.7015724581	0.6894766503	0.6754164623	0.6837160581	0.6777830806	0.7053847683	0.6859947041	0.6696700138	0.6455527317	0.7067316252	0.6957445631	0.6482664683	0.6238598394	0.6294874669	0.6339468942	0.6603266698	0.6198039091	0.635962309	0.6416378283	0.6306244631	0.6289818041	0.598436061	0.6099900655	0.6047702359	0.5767100037	0.6442564514	0.6371283819	0.6369668439	0.6353263276	0.62861433	0.6296327333	0.6191518	0.5298436407	0.611554069	0.5848762113	0.5775200014	0.5829772081	0.5491546763	0.6229312262
RA_2017_01_04_G	0.7459804494	0.7381876116	0.7240290242	0.7396842809	0.7119075668	0.7162854497	0.7063991762	0.7017278396	0.7093585847	0.7005298332	0.6878677456	0.6756714676	0.6682337792	0.6764896573	0.6697203927	0.6978762272	0.6755910083	0.6568528638	0.6413199092	0.7049156623	0.6925158227	0.6415451517	0.6234761496	0.6290819651	0.6221944223	0.6437178441	0.6031510715	0.6428324786	0.6512334801	0.637075644	0.6380390773	0.6060283031	0.6154354844	0.610994167	0.5819288062	0.6469543063	0.6429313498	0.6420155004	0.6354073115	0.6246216384	0.637628116	0.627455801	0.5229096744	0.6190061811	0.591872302	0.5799812021	0.584133103	0.5503149414	0.6187208485
RB_2017_01_04_G	0.7683155359	0.759400385	0.7518305394	0.7628878557	0.7399083632	0.7448962612	0.7465135719	0.7502191121	0.7561567926	0.744604298	0.7521869585	0.741409243	0.723503118	0.7235965179	0.7213512508	0.7302519125	0.7116588748	0.6810096104	0.640907572	0.7170876941	0.7145647571	0.66275936	0.6271561762	0.635116994	0.6309613381	0.644375809	0.6057363731	0.6212454515	0.642184361	0.634562701	0.6283823459	0.5898945331	0.6056120282	0.5924658113	0.5682999784	0.6120965534	0.6045721373	0.5955061146	0.5812663187	0.5763410237	0.5841698832	0.5735673772	0.463349266	0.5856883629	0.5524364405	0.5532471148	0.5509924775	0.5148518431	0.5744718319
RA_2017_01_11_G	0.7530429988	0.7449562403	0.7323495379	0.7479497134	0.7224334163	0.7239038175	0.7156707456	0.7154261707	0.7193544421	0.7142693572	0.7189854248	0.701865713	0.6823696318	0.6855444314	0.6833072525	0.7120315448	0.6935939766	0.6748305788	0.6541235805	0.7000581149	0.6877326346	0.6405455392	0.6189575954	0.6241135262	0.625228856	0.6339765366	0.5929592611	0.6275250579	0.6345339807	0.6206716103	0.6209377569	0.5897599026	0.5987449213	0.5916566838	0.5667950235	0.628660127	0.6262098318	0.6236080281	0.6167902808	0.6024899801	0.617606775	0.6057505423	0.510640867	0.598241521	0.5735485192	0.5610316414	0.5665037232	0.5320942147	0.6153566769
RB_2017_01_11_G	0.7809250696	0.769815333	0.7626374237	0.7743136981	0.7502518241	0.7557449183	0.7566307608	0.7629883636	0.7662132494	0.7559694565	0.7625258124	0.7503091115	0.7300716208	0.7332616135	0.7324028486	0.7407259908	0.722060781	0.6955301373	0.656663833	0.7120323359	0.7132093872	0.6631263464	0.6272400047	0.6337843184	0.6237626851	0.6363448364	0.596159249	0.6183835915	0.6373884802	0.6274601333	0.619997993	0.5822248235	0.5924626245	0.583382904	0.5605766834	0.6055203215	0.5889560193	0.5780373566	0.5644543364	0.5644628364	0.566680485	0.5536550034	0.4588630964	0.5666216918	0.5331878533	0.5387971683	0.5377907084	0.5022574426	0.5562266651
RA_2017_01_18_G	0.741294	0.7343324399	0.7214545036	0.7370302131	0.7183958098	0.7210700092	0.7115924222	0.7006574599	0.7086641272	0.7021640489	0.6957299217	0.6823331065	0.6786055036	0.6738114021	0.6694123182	0.6968455364	0.6793152519	0.6586785512	0.630004459	0.7079141899	0.7042320303	0.6523750824	0.6335461298	0.640993959	0.6392643984	0.659967898	0.6255755064	0.6506760332	0.6611917612	0.6560766905	0.6473821118	0.6167142425	0.6309062399	0.6210414189	0.5930462896	0.6529317603	0.6483856011	0.6491886315	0.6431979394	0.6291659331	0.6441331552	0.6332732066	0.5323908637	0.6252073562	0.5989765172	0.5961995606	0.6016939025	0.5677190026	0.6192090238
RB_2017_01_18_G	0.7632163171	0.7534879507	0.7467309782	0.7594856278	0.7339141996	0.7401986039	0.742211704	0.7472259621	0.7521232513	0.7403363389	0.7472760126	0.736527579	0.7157260152	0.7158941153	0.7134113421	0.7229045277	0.7037741519	0.6762873353	0.6404010259	0.7024196893	0.704389127	0.6552296586	0.621781808	0.6266387427	0.6008560798	0.6197099528	0.5798700479	0.6138033593	0.6270199965	0.6207413259	0.6157429694	0.577993689	0.5956476213	0.5821198746	0.5585839834	0.6010876596	0.5948316138	0.5856044009	0.5715238572	0.5668098534	0.5748343197	0.5620248963	0.4539245	0.5755502151	0.5404659984	0.5528959106	0.5515050703	0.5163089693	0.5432260488
RA_2017_01_25_G	0.7609232566	0.7546573896	0.7418315997	0.7569599663	0.7313591343	0.7357400396	0.7253552898	0.722467589	0.7291028697	0.7218768722	0.7237671448	0.7094877145	0.6922866231	0.6963331267	0.6891266425	0.7145234572	0.6905915679	0.6725339526	0.6576676342	0.7155103142	0.7013192474	0.6450015775	0.630141311	0.6361256455	0.6346769817	0.640002776	0.601223661	0.6438608124	0.6535241456	0.6423731636	0.6432444968	0.6238250179	0.6229099189	0.6244597935	0.5889510368	0.6503664524	0.6471932884	0.6459448249	0.6405198225	0.6305936121	0.6411718362	0.630690083	0.5474317869	0.6231085304	0.610312814	0.6016198207	0.6101941814	0.5741831426	0.6381977106
RB_2017_01_25_G	0.7606644949	0.7540510427	0.7460461841	0.7568357134	0.7336814324	0.740017924	0.7408543186	0.7450793716	0.7518537474	0.7402703584	0.7485954154	0.7340957116	0.7157783837	0.7166368825	0.7173398109	0.7275281722	0.7098131353	0.6822867719	0.6433485381	0.7063409754	0.7073609171	0.6588806381	0.6256832545	0.6296072815	0.602285075	0.6224718097	0.5856562801	0.613393232	0.6309489399	0.6244306817	0.6182390345	0.585328022	0.5983915237	0.5848493058	0.5624439656	0.6029829528	0.5968449225	0.5877284223	0.5747295103	0.570834115	0.5770820692	0.5667330683	0.4609715781	0.5799475561	0.5449437222	0.5564840983	0.5550019667	0.5222214228	0.5573861418
RA_2017_02_01_G	0.7596673043	0.7531412469	0.7411454729	0.7563796193	0.7412397046	0.7425477119	0.7316084974	0.7293598842	0.7271889637	0.7226223745	0.7291796385	0.7091046363	0.6856668729	0.6929493689	0.6847473946	0.7127195735	0.6945272138	0.6717130283	0.6724932076	0.7148749277	0.6977442791	0.6468335887	0.6304667467	0.6382163693	0.6220410291	0.632779902	0.5970044418	0.6436830287	0.6549993482	0.6427032821	0.6420079148	0.6126826711	0.6214463678	0.6131316482	0.5898917334	0.6478038635	0.6465485	0.6410950511	0.6358195457	0.6220211512	0.6359252544	0.6258819187	0.5408891509	0.618984781	0.5949596507	0.5926966073	0.5980003387	0.5669938712	0.6263705429
RB_2017_02_01_G	0.7484657497	0.7432121872	0.7351582849	0.746376262	0.7197078523	0.729091449	0.7294461101	0.7328526	0.7408016834	0.7270908819	0.7341814532	0.7212086255	0.7110201555	0.7144015572	0.7130433848	0.7202186699	0.7023578958	0.6777575839	0.6372056814	0.7185035267	0.7160750883	0.6653839012	0.6341250561	0.6383881893	0.6365463272	0.6512506256	0.613252626	0.6275744345	0.6506674808	0.6417726059	0.6374350368	0.6101480636	0.6145048735	0.6073349411	0.5853283951	0.6178119102	0.6061128864	0.5956610469	0.5836774294	0.5796176268	0.5857944994	0.5761898762	0.4828544776	0.5895690795	0.555523711	0.5703939785	0.5679035654	0.5353937323	0.5802912321
RA_2017_02_07_G	0.7701479482	0.7641801952	0.7504146627	0.7656834686	0.7453283767	0.7474766818	0.7365099946	0.729287882	0.7337968525	0.7300134615	0.7305906331	0.7136614445	0.6955250024	0.7014600926	0.6915781318	0.7172587786	0.6993440412	0.6796205728	0.6515772233	0.7005787785	0.6957965129	0.6407052958	0.6257431666	0.6354259755	0.6172533569	0.6265465162	0.5902525966	0.6276552351	0.6261446552	0.6208059982	0.6097848634	0.5792357574	0.5926341592	0.5818531363	0.5564131996	0.615929937	0.6117649271	0.611744656	0.6064168904	0.5944922083	0.6092701735	0.5980172623	0.5030915429	0.5889092633	0.570665078	0.5658944116	0.573248692	0.5370728268	0.6048821915
RB_2017_02_07_G	0.8009946886	0.798120023	0.7918332814	0.7998656002	0.7868671435	0.7866766693	0.7879827092	0.7892473477	0.7918432498	0.7891967111	0.8027913648	0.7829960557	0.7737511602	0.77394076	0.7790555988	0.787384104	0.7736699942	0.7357765228	0.695350155	0.7122655042	0.7073649585	0.6617876624	0.6466270304	0.6365876904	0.6349607301	0.6266618293	0.5909979908	0.5927863629	0.6137800738	0.6097697146	0.6048543742	0.590034433	0.583787874	0.5819618271	0.5570268779	0.575892133	0.5624463625	0.5477675698	0.5324290676	0.5380800619	0.5311499938	0.5226599103	0.4799274361	0.538153339	0.5120668901	0.5138299779	0.5135318757	0.4836656101	0.5533508583
RA_2017_02_14_G	0.7802088022	0.7741709306	0.7614918891	0.7768023103	0.7581310484	0.7616484642	0.7538030999	0.7540395278	0.7536236167	0.7479099992	0.7550707775	0.7353677338	0.7145025574	0.7147672577	0.7164352888	0.7291507781	0.7174726033	0.698700374	0.6575781315	0.6915979229	0.6926507392	0.6561253688	0.627254	0.6355197364	0.6109715638	0.5996984196	0.5663473013	0.5918771042	0.5900783211	0.5826024487	0.5743915106	0.5517181293	0.5494308874	0.5506943181	0.5140337337	0.5630011345	0.5581481268	0.5553281002	0.5502458928	0.5428658829	0.5573845484	0.541751821	0.4724627099	0.5393115545	0.5306944105	0.5236021427	0.5318754765	0.4953010991	0.58185944
RB_2017_02_14_G	0.7695196227	0.7667844615	0.7615620377	0.766924538	0.7619053952	0.7631188093	0.7653913771	0.7651002758	0.7606456753	0.7622313518	0.7786224985	0.7617102885	0.7541403704	0.7564268679	0.7624942019	0.7732599195	0.7580193025	0.7186026362	0.6710014909	0.7123277897	0.706468244	0.66000915	0.6222728688	0.6351713756	0.6336003145	0.6414298944	0.6121088461	0.6175613339	0.637585245	0.634015983	0.6272793286	0.6018523977	0.6042999112	0.5963661853	0.5777803578	0.6015789566	0.5855692279	0.5704047747	0.554731223	0.556843521	0.5523205672	0.5456202726	0.4830636046	0.562593778	0.5251088826	0.528400431	0.5252072525	0.4954654595	0.5595242286
RA_2017_02_21_G	0.7876995397	0.7799541851	0.7730894958	0.784875655	0.7687669243	0.7722191353	0.7694026271	0.7708630124	0.7707949094	0.7653647927	0.7744360511	0.7522110575	0.7316575488	0.7293903518	0.7345562787	0.7422834283	0.732443888	0.7063966138	0.6664307672	0.6956467848	0.6924960076	0.6560602286	0.6270663323	0.6332339536	0.6101702381	0.5865794374	0.5498329077	0.5791901314	0.573403256	0.5668089032	0.5649377873	0.5455609589	0.5423437297	0.5426431546	0.49962035	0.542564675	0.5374695469	0.5305669961	0.5248922464	0.5249630463	0.5385464615	0.5182290854	0.4609259512	0.522290236	0.513621665	0.5098970577	0.5135850486	0.4808239941	0.5712332003
RB_2017_02_21_G	0.7416547263	0.7357482757	0.728264469	0.7363383482	0.7298991428	0.7318293436	0.734355814	0.7400943808	0.7397739643	0.7362034672	0.7501989121	0.7408421961	0.7373223546	0.7379408538	0.7356845907	0.7461074332	0.7322075017	0.6949027492	0.6365122542	0.7303128203	0.7270299092	0.6733405983	0.6354814295	0.6514862236	0.6535057623	0.6781534345	0.6494427908	0.6589922046	0.6802674078	0.6771251422	0.67141346	0.6463480305	0.6500386049	0.6439345053	0.6245708563	0.6434736557	0.6297913962	0.6179273182	0.603311876	0.6081667702	0.6053896578	0.5979224418	0.5333419333	0.6119368985	0.5812643603	0.5813161536	0.5811131628	0.5551931453	0.57927631
RA_2017_02_28_G	0.824444658	0.816177893	0.8173474078	0.8259677653	0.8208280583	0.818767599	0.8135269296	0.8155141029	0.8100446235	0.8146426595	0.8270322249	0.7897309259	0.7721597367	0.7749102351	0.7831310759	0.7909037823	0.7849357613	0.7519068605	0.7130348591	0.710985048	0.7067856974	0.6761207478	0.6666668	0.647878969	0.6203523505	0.5867572479	0.5619864847	0.5910093387	0.5731941573	0.570376	0.5713310786	0.5267462549	0.5309155271	0.5438428333	0.490041194	0.5233102865	0.5080779246	0.5016419456	0.4768515354	0.468809839	0.4875631206	0.4748423525	0.4444878944	0.4773569488	0.4685425434	0.4702048563	0.4661836797	0.4468013851	0.5406796215
RB_2017_02_28_G	0.7976419405	0.7892591738	0.7901327173	0.7988216503	0.7950877664	0.7900245995	0.7882428447	0.7907104837	0.7840814892	0.7889086478	0.8018411189	0.768178197	0.7543177754	0.7541579754	0.7615720166	0.7701030494	0.7611730119	0.728692695	0.6913833778	0.7135704435	0.7073132927	0.6636078373	0.6474475878	0.6398046322	0.6383766712	0.6430657643	0.6186325809	0.6139199718	0.6219527976	0.6169740319	0.6069362803	0.5828199209	0.5886712496	0.5817272046	0.562315031	0.5899730895	0.5761145245	0.560521779	0.543991886	0.543961586	0.5425634197	0.5286777172	0.4773394875	0.5446088594	0.517207793	0.5289034649	0.5255718832	0.5067955439	0.5767051
RA_2017_03_14_G	0.8330897416	0.8337781668	0.8192145848	0.8281917485	0.8210685342	0.8182771727	0.8178110081	0.8158676724	0.8155673893	0.8156383277	0.8134259093	0.8129774561	0.8049727732	0.8037182724	0.7970596174	0.8041947196	0.7938012969	0.7817073563	0.7575241849	0.8154135554	0.8062080899	0.7554147834	0.7229548524	0.735337572	0.7210290558	0.6849916952	0.6434396861	0.6498604098	0.6405368147	0.6390198488	0.6551493931	0.6226971113	0.6141044158	0.6189762857	0.5726462094	0.6078287569	0.6010024212	0.609669566	0.6218312975	0.6367341094	0.6257060011	0.6102375518	0.5822621	0.6103961221	0.6123743177	0.6041736208	0.6068821727	0.5947045419	0.7293408511
RB_2017_03_14_G	0.7911960852	0.7853401141	0.7774082211	0.7876441938	0.7816442201	0.7830607434	0.7833586717	0.7833862242	0.7844494276	0.7821476891	0.7949964692	0.7791917221	0.7778845112	0.7793844125	0.7768661546	0.7877409788	0.7805570464	0.7473483989	0.7006403449	0.7529742247	0.7471032448	0.6940958682	0.6588328194	0.6712460479	0.6709416	0.6871354341	0.6620274296	0.6659363655	0.687766216	0.685544444	0.6752236402	0.6521460565	0.6533598347	0.6475325238	0.6255002323	0.6520481696	0.6365633912	0.6238152702	0.6091610092	0.6145339145	0.6088592959	0.5917128488	0.5373299075	0.604876442	0.5714492072	0.5859815344	0.5887530569	0.5750975637	0.5878134909
RA_2017_03_21_M	0.8164057797	0.8119858026	0.8071968866	0.8101748817	0.8115980812	0.8082592137	0.8075415168	0.8072094072	0.8026038138	0.8046754633	0.8115147492	0.7966070881	0.785319478	0.7781224672	0.7827562198	0.7903016427	0.7749010961	0.7532298409	0.7454036727	0.783658681	0.7633343202	0.7243810724	0.7050285115	0.709969742	0.7063726091	0.6726122089	0.6302709639	0.6221356498	0.6156873545	0.6243989112	0.6454296859	0.6106510744	0.5974388786	0.5809306181	0.5140465879	0.5367716915	0.5369922508	0.5427351744	0.5507625588	0.5876589196	0.5493100958	0.5242203484	0.5284362992	0.5249874012	0.5263048526	0.5430429202	0.5451279718	0.5527440764	0.7012972818
RB_2017_03_21_G	0.7835290329	0.7778162777	0.7676554838	0.7790825529	0.7696418141	0.7713244289	0.7708388198	0.7719737017	0.7766600908	0.7757418606	0.7859369138	0.7663361192	0.7632934024	0.7596839085	0.7539180568	0.7631366803	0.7519782588	0.7203967011	0.6814199602	0.742640282	0.7334123999	0.6790903948	0.6478051214	0.6645062065	0.6625952604	0.6566205837	0.626857653	0.6364954453	0.6582763417	0.6562378781	0.6516344096	0.6364907725	0.6268755888	0.628272262	0.5905333047	0.6217320402	0.6065860524	0.5930866463	0.5783159536	0.5938915295	0.5836893122	0.5644122227	0.5301143042	0.5849017925	0.5711742998	0.5774883084	0.5776839112	0.5589217909	0.5952670285
RA_2017_03_28_M	0.8049724658	0.8006483994	0.7926440579	0.8064490742	0.7988664922	0.796232326	0.7896617845	0.781886929	0.7834682299	0.774101305	0.780774874	0.7685409472	0.7551149347	0.7481650385	0.7455887763	0.7709804977	0.7561681707	0.7447559552	0.7393057041	0.784680423	0.7652540061	0.7320796224	0.7012852228	0.7141056289	0.7111627044	0.7051011622	0.6738587957	0.6811261362	0.6728706509	0.6537563827	0.6509754094	0.6164823685	0.6090351864	0.584413674	0.5354962981	0.5893232571	0.5788603	0.5786060167	0.5784294686	0.5958145617	0.5703887282	0.559032322	0.504207295	0.5617029383	0.5449590582	0.5554833445	0.560047714	0.5455981043	0.7036430926
RB_2017_03_28_G	0.7789408684	0.7719178921	0.7630854523	0.7731582711	0.7670428068	0.7657966243	0.7649001949	0.7666352966	0.7705038984	0.7705814706	0.780934659	0.7601787962	0.7589325661	0.7456245421	0.7448010768	0.7530220407	0.73940857	0.7125461119	0.6729926384	0.7492264868	0.7409357876	0.6845189738	0.6546737928	0.6702183351	0.6678957845	0.6730607115	0.6425976745	0.6539471176	0.6779274948	0.6737005169	0.6648305135	0.6420509094	0.6398751939	0.6364555729	0.6082968249	0.6427503321	0.6269928234	0.6169852149	0.6047860293	0.6104700404	0.6133115366	0.597814875	0.5390237699	0.615526781	0.5993557173	0.6040303654	0.6050688152	0.5839378672	0.620600055
RB_04_04_2017_G	0.7887418366	0.7820190673	0.7723547626	0.7836085459	0.7610187912	0.7677462045	0.7689919878	0.7662916766	0.7778294778	0.7713442457	0.7807132219	0.7644479824	0.7653041592	0.7490611494	0.7516666889	0.7585698362	0.7428311843	0.7151104573	0.6705349318	0.7472934884	0.7410230986	0.6888543489	0.6571460057	0.6747198277	0.6749596813	0.6547993929	0.6233879929	0.6356481081	0.6558623526	0.6552068862	0.6662216164	0.6540026443	0.6431643249	0.6465220116	0.5893371608	0.6189866715	0.6096810511	0.6003642995	0.5917092938	0.6156615117	0.6152189036	0.593615453	0.5471413226	0.6210505432	0.6130752392	0.6157589424	0.6185617134	0.5948351621	0.6233890117
RB_11_04_2017_M	0.8315880695	0.8241712077	0.8147731333	0.823039192	0.8043070284	0.8094826477	0.8100139575	0.8103059414	0.8198735432	0.8164459855	0.8201913596	0.8064978354	0.7975112632	0.7917462707	0.7958757143	0.8034397029	0.7873371084	0.7589121219	0.7014389867	0.7464761704	0.7505303873	0.7023568036	0.677581706	0.6846843198	0.6726681038	0.6863653077	0.6534929678	0.6687456822	0.6884671869	0.6876572186	0.6769378361	0.6564494981	0.6663343507	0.6592376623	0.6361229364	0.6606194975	0.6514767614	0.6459204039	0.6372859171	0.6449018084	0.6447065244	0.6328292937	0.5586799606	0.6511529105	0.6352008987	0.6402227296	0.6389142361	0.6240971646	0.6458235958
RA_2016_04_04_G	0.7659397032	0.7569146591	0.7467511114	0.7625952223	0.7471246218	0.7508968224	0.7428509486	0.7341698247	0.737899898	0.7281953203	0.7058502501	0.7057472239	0.7153983265	0.7140154291	0.6972762844	0.7224982215	0.7048097904	0.6898601133	0.6915454791	0.7954560727	0.7754487021	0.7150116262	0.6980929208	0.7135152024	0.70742259	0.7182875212	0.6803276074	0.7230607046	0.7196761224	0.7062125672	0.7006122688	0.6593498813	0.6624766451	0.6304874129	0.5975126616	0.6568193952	0.655399248	0.6536400681	0.6486371973	0.6339891222	0.6501500149	0.6428038822	0.547189032	0.6367388355	0.6094996852	0.6046164094	0.6089628542	0.5942340564	0.7110282635
RA_2017_04_11_G	0.7556268267	0.7491502624	0.7395922709	0.7537730384	0.7394549084	0.7418901161	0.7331041927	0.7272966727	0.7277072502	0.7195069561	0.719781528	0.7136514002	0.711597227	0.7042169225	0.6884240352	0.7140197429	0.700036465	0.6843306526	0.6689328324	0.7667598816	0.7499586124	0.7054742356	0.673323396	0.6876802186	0.6833331792	0.6645002987	0.6331501982	0.6605830418	0.659205557	0.6454608746	0.6574823116	0.6207262293	0.6108088362	0.5896101974	0.5223071402	0.5769128904	0.5733860094	0.5732061402	0.5681677761	0.5818353864	0.5827246532	0.5647797213	0.5067601247	0.5683691353	0.5549696649	0.5628656344	0.5681487227	0.5551458779	0.675938038
RA_2017_04_18_M	0.7816638218	0.7765180559	0.7617772283	0.7781389333	0.7522046974	0.7556175077	0.7474991319	0.7451322765	0.7520169628	0.7444971533	0.7402156299	0.7408072944	0.7273678455	0.7371156474	0.7202027741	0.7432276412	0.7318094866	0.7156373711	0.6902375478	0.7837814622	0.7709270366	0.7184997378	0.6856342144	0.7004900295	0.6894756018	0.6778268356	0.6410461462	0.6778336939	0.675564508	0.6636851309	0.66667265	0.6332088817	0.6250810812	0.6038537594	0.5310327434	0.5849191528	0.5729932797	0.5788435002	0.5703237496	0.597227859	0.5884822268	0.5632416943	0.4862848312	0.5757270061	0.5667581736	0.5819564045	0.5877058228	0.576308639	0.6884242688
RA_2017_04_24_M	0.763264842	0.7570433822	0.742635011	0.7591541565	0.7369112473	0.7395843516	0.7310461293	0.7226571219	0.7308452942	0.7233128044	0.7188578811	0.7147218566	0.7213500836	0.7022059893	0.6868715157	0.7096803048	0.6855956415	0.6705827471	0.6742842234	0.7882334647	0.7686848496	0.7057013003	0.6877933683	0.7035792743	0.6958862497	0.693360692	0.648596423	0.7002145651	0.6981512793	0.6856614057	0.6793231122	0.6408673616	0.6412814484	0.6196712472	0.5939899346	0.6543084667	0.6498697125	0.6505272387	0.6449395533	0.6336881549	0.6494212721	0.6377521276	0.5491918283	0.6318851761	0.6122526857	0.6050779962	0.612197051	0.5815958439	0.694895522
RA_2017_05_02_M	0.7812228625	0.7767832013	0.7687900994	0.786371567	0.768242133	0.7726428433	0.7625363269	0.7612983342	0.758968329	0.7523200211	0.7560447903	0.738933983	0.7151885563	0.7124814588	0.7089144892	0.7269129506	0.7073245073	0.6916377163	0.6849612986	0.7507530611	0.7338038867	0.6746184484	0.6589337162	0.6655432358	0.6581819982	0.6660833005	0.634770347	0.6614899508	0.660062968	0.6469042059	0.6395960424	0.5920797283	0.5937722515	0.566410642	0.5457492637	0.6003982792	0.5957917415	0.5957877126	0.5915670063	0.5770209172	0.5944301797	0.5840535664	0.4992649761	0.5775937702	0.5547330321	0.5515057055	0.5586086676	0.5426739689	0.654027846
RA_2017_05_08_M	0.7717125032	0.770399336	0.7598598875	0.7770151213	0.7585908517	0.7625768694	0.7546118043	0.7400607141	0.7476415088	0.7376654901	0.7095670386	0.7072822097	0.7048302277	0.7050554281	0.6948466355	0.7209723628	0.7009775664	0.6851200379	0.6878386127	0.7702139506	0.7581662833	0.70010584	0.6841453737	0.6940836082	0.6744261558	0.6820911913	0.644546949	0.6937029802	0.6771777575	0.662286357	0.6546169647	0.6139135402	0.6201417531	0.6128413161	0.5954488673	0.6463936055	0.64187543	0.6422997789	0.636579864	0.6255976448	0.6410685847	0.6299238228	0.54733027	0.6245599682	0.6003994016	0.595686035	0.6033791895	0.5691082415	0.6559246839
RA_2017_05_16_M	0.8003150298	0.7995013604	0.7885075087	0.8049875365	0.7875951717	0.7926145903	0.7908938445	0.7885523797	0.7881653847	0.783442749	0.7884171222	0.7697463993	0.745756889	0.7403079909	0.7417220258	0.7543585702	0.7365905317	0.7235233212	0.710369591	0.7558775174	0.7481248489	0.6989024269	0.6698153118	0.6793053291	0.649150321	0.6490698228	0.6148698541	0.6444485578	0.6237872683	0.603913101	0.5871993651	0.5518484241	0.5437919931	0.5439879192	0.5323761025	0.5884187762	0.5772334154	0.5794712303	0.5811597838	0.5724991855	0.5634890381	0.5540719331	0.5000287	0.5285620772	0.4949921647	0.4827158138	0.4879066647	0.4636084241	0.6367868634
RA_2017_05_23_M	0.792404001	0.7900598359	0.7764064652	0.7931295103	0.778818964	0.7816034805	0.773283196	0.764821088	0.7676191789	0.7657394568	0.7622502398	0.7459824334	0.7251528161	0.7395288995	0.728901244	0.7535386683	0.7386071398	0.7258542386	0.7071099297	0.7756095712	0.7705467459	0.7175321203	0.6887750314	0.6977985404	0.6615900768	0.653876198	0.6219241537	0.6598508361	0.6303261664	0.6141863122	0.6110551667	0.5599408721	0.560494323	0.5643143535	0.540271377	0.5985050833	0.5859107485	0.5878097396	0.5891258109	0.5807605192	0.5727202855	0.5645141831	0.5006317989	0.5579238073	0.5342758178	0.5184200705	0.5231553762	0.4877008014	0.6465112419
RB_2017_05_23_M	0.8126781438	0.8115856717	0.7909375146	0.8082992521	0.7915573668	0.7953420921	0.7880970385	0.7862525786	0.7917156854	0.785050643	0.7824314218	0.77142258	0.7538589523	0.753357552	0.7501513876	0.7678154348	0.7516182882	0.7390476609	0.7359097056	0.7850712752	0.7795014582	0.7269935184	0.7009240794	0.7099140031	0.6851881787	0.6809707086	0.6325430979	0.6853778753	0.6518074473	0.6389484667	0.6292388961	0.5784994103	0.5806589468	0.5866086967	0.5542315976	0.615564373	0.5998098398	0.6012613981	0.5929035947	0.5858314894	0.574843941	0.5655202221	0.5031890248	0.5509635326	0.5260700782	0.5104286266	0.5148497267	0.4693456123	0.6353417177
RA_2017_05_30_M	0.8327323164	0.8344979421	0.8264494793	0.8392861277	0.8279473032	0.8289082428	0.8265415056	0.8245035474	0.8241778681	0.8233038	0.8244616824	0.8032810295	0.7903704323	0.783782027	0.7903337799	0.7969407898	0.7838550595	0.7707339198	0.7614238477	0.7914720313	0.7884096297	0.7414347551	0.7234612106	0.7226403387	0.6874032156	0.6734178387	0.6381055286	0.6686348864	0.6337371506	0.6204074686	0.6115623087	0.5669225185	0.5625599656	0.5562165003	0.5274666549	0.5735865066	0.5566319015	0.5578594748	0.5374230606	0.5237421476	0.5236890665	0.5143701687	0.4485381173	0.4935805228	0.4872115591	0.4593596108	0.4586321173	0.4354339129	0.6204747343
RB_2017_05_30_M	0.8037410313	0.8014057603	0.7886700977	0.8057502417	0.7905132571	0.7945739822	0.7877165268	0.7856644678	0.7895978738	0.7817697327	0.7820176109	0.7662756701	0.7467656354	0.7451023343	0.7445031701	0.7574987243	0.7408898704	0.7286635457	0.7277258953	0.7815902655	0.7760613417	0.7249476063	0.6966176669	0.7065742907	0.6755235649	0.6682133843	0.624944075	0.6790553507	0.6498205273	0.6424879531	0.6405334843	0.5794992897	0.5874454238	0.5794448738	0.5397863486	0.5979742608	0.5856277028	0.5849633018	0.5649278519	0.5576352461	0.567527508	0.5594331933	0.4805115	0.5543577109	0.530827269	0.5135308027	0.5182355087	0.4795017822	0.6275803952
RA_06_06_2017_M	0.8101617285	0.8090271573	0.8009440322	0.8168026366	0.8029057464	0.8043758761	0.7941834472	0.7876941743	0.7887937789	0.7868852385	0.7868130173	0.7666854867	0.7481011622	0.7438148616	0.7409317964	0.7623164426	0.7467225	0.7350570795	0.7407396204	0.7814164749	0.7794230574	0.7306555367	0.7027456121	0.7123551308	0.6795864243	0.6590945489	0.6176519618	0.6636279973	0.6296904852	0.6152390114	0.6105879611	0.5548069	0.5589016529	0.5433068913	0.5122137415	0.5687383881	0.5497369848	0.5510150755	0.5321209596	0.5187229556	0.5242662767	0.5163085856	0.4471373764	0.4972329508	0.4923648055	0.4537175639	0.4558481654	0.4482975689	0.6127961806
RB_2017_06_06_M	0.79999334	0.7979962667	0.7859360795	0.801716953	0.7873750512	0.7902433798	0.7856465104	0.7838639542	0.7862223618	0.7807144149	0.7809248933	0.7644966292	0.7429137601	0.746202267	0.7467303048	0.7593599751	0.7439496007	0.7319749578	0.7205847926	0.7831722506	0.7786060247	0.72853261	0.6992272293	0.7090343672	0.6734425918	0.6625039913	0.6240428293	0.6688310562	0.6401816925	0.6315611052	0.6294889405	0.5640204498	0.5750903114	0.5654144395	0.5253763337	0.5857641651	0.5706322622	0.5714461	0.5612125127	0.5524736931	0.5588042544	0.54998503	0.4720742345	0.5440898477	0.5196134383	0.504242582	0.5085539782	0.4835664319	0.6356020712
RA_2017_06_13_M	0.8151037134	0.8152842414	0.808651725	0.8210496316	0.8102169146	0.8133047506	0.7997242189	0.789607716	0.7925569266	0.7951241849	0.7850175528	0.7652239887	0.7517076407	0.7570906506	0.7535145824	0.7741073515	0.7603946927	0.7509704514	0.748237286	0.7905342115	0.7886730083	0.7424149841	0.7133710137	0.7221664472	0.6864603865	0.6645618794	0.6299044338	0.6658426312	0.6326882634	0.6237319781	0.6229224213	0.569408568	0.5739401165	0.5605817409	0.5032613849	0.5519810416	0.5343549825	0.5349234163	0.5163550327	0.5239314479	0.5145249407	0.5057318385	0.4218040062	0.4886860842	0.4838860065	0.4662782528	0.4653623694	0.4699504495	0.6135691237
RB_2017_06_13_M	0.8112074133	0.8092625431	0.7997195195	0.8105899231	0.7997470404	0.8026874664	0.7910205343	0.7806554755	0.7850148752	0.7864755349	0.7799188201	0.7609303988	0.7495897751	0.7562035731	0.7526163124	0.7744874368	0.7598666081	0.7461092904	0.7386756397	0.7849292688	0.7793055565	0.7280021624	0.7021151468	0.7113581618	0.6751929735	0.6512485046	0.6169751341	0.6551206448	0.6211607485	0.6111846834	0.6105080363	0.5572082993	0.563172646	0.5725997778	0.5415240874	0.5961611452	0.5795409949	0.5789599105	0.5737483639	0.566540165	0.5637476164	0.5562108112	0.5035196717	0.5512797365	0.5286245101	0.5124488657	0.5128454616	0.4857957685	0.6268492493
RA_2017_06_20_M	0.813911893	0.8128483216	0.8053130106	0.8186644997	0.80622441	0.8090683387	0.7961173228	0.7901365469	0.7889681528	0.7910568089	0.7898499891	0.7687596659	0.7508377498	0.7541176492	0.7472974874	0.7678306206	0.7555655856	0.7433527668	0.7439881072	0.7781825551	0.7740748306	0.7277468356	0.7017292176	0.7075278387	0.6729385434	0.6529180694	0.6185446954	0.6665017166	0.6368113184	0.6269166508	0.6261808935	0.5661700518	0.5710046933	0.558240743	0.4923629924	0.54400247	0.5148107302	0.5264922891	0.4928296254	0.5165037242	0.5167340376	0.4918783476	0.4004825096	0.4924171299	0.487727673	0.4786759389	0.4802135802	0.4806470232	0.6069584179
RB_2017_06_20_M	0.8051350369	0.8026138631	0.787530482	0.7997416397	0.779931145	0.7836655702	0.7719181561	0.7650439298	0.7767679428	0.7773614108	0.7691338807	0.7558877291	0.7425215752	0.7505963885	0.7465362184	0.7684284916	0.7529502294	0.7439291927	0.7398587309	0.7945894562	0.7893739524	0.7380318345	0.7120384704	0.7217133026	0.6851425481	0.6607201402	0.6140284824	0.6661597988	0.6358380442	0.6269827607	0.6249376999	0.5692570539	0.5760060032	0.563104832	0.5253688473	0.5830364498	0.5699671539	0.5674069947	0.5601326082	0.553889897	0.5568409478	0.5502561331	0.4872561873	0.5449242539	0.523944672	0.5081941098	0.5074885963	0.4944310714	0.6318446294
RB_2017_06_27_M	0.8012753596	0.7988174905	0.7843287255	0.7953927716	0.7728051181	0.7773645338	0.7656729196	0.7598330201	0.7696456115	0.7715043828	0.7515741739	0.7380862488	0.7331203	0.7395868	0.7365127341	0.7569485823	0.7431450385	0.7339390197	0.7302361698	0.7880879013	0.7828257937	0.7333286733	0.7074470511	0.7163734687	0.6791393727	0.6698613	0.6269433187	0.6672085504	0.6550639585	0.6419406852	0.6329790184	0.6019461597	0.5950510847	0.5709297502	0.5426769512	0.5946187257	0.5900062745	0.5865790682	0.5849419377	0.5766789365	0.5860914068	0.5796186898	0.5152124151	0.5753209911	0.5598680437	0.5408977066	0.5410831493	0.5357710642	0.6736637326
RA_2017_06_27_M	0.7791927467	0.7769197765	0.7677516478	0.783244664	0.7650766825	0.7719963062	0.7609489557	0.7506357509	0.7547740463	0.7508524259	0.7312520775	0.7136182279	0.7125951539	0.7250322776	0.7176509929	0.7415111027	0.7276155233	0.7182551915	0.7171393454	0.7824199933	0.7770200645	0.7284347642	0.7008872906	0.7096353258	0.6754556592	0.6630704598	0.627551811	0.6724726321	0.6458959793	0.632819682	0.6324670201	0.5734531535	0.5797158007	0.5658903271	0.4950915348	0.5508348182	0.5342387589	0.5355793929	0.513180002	0.5356463481	0.5239680433	0.5069587167	0.4300112875	0.5129953938	0.4928451192	0.5092020883	0.5128561899	0.5076732569	0.6243496238
RB_2017_07_04_M	0.7851621396	0.7821059743	0.7684430716	0.7813224531	0.7566848258	0.7629067319	0.7519469783	0.7455696163	0.7585349966	0.759127577	0.7420245709	0.7294507517	0.7164795992	0.7248912963	0.720044328	0.7442518813	0.7289886355	0.7219711224	0.7186503798	0.7895755736	0.7830907699	0.7330056672	0.706420455	0.7183568647	0.7048293542	0.7153844996	0.6707469317	0.705016182	0.7008129953	0.6872206218	0.6795307282	0.6425205787	0.6416321659	0.6126873711	0.5840471464	0.6376093073	0.6342624269	0.6309635041	0.6283089743	0.6203356759	0.6313192788	0.6246451437	0.5463816536	0.6201517039	0.5983043765	0.5878309297	0.5859988481	0.5795703676	0.7093091308
RA_2017_07_04_M	0.7757018196	0.77276665	0.7556128835	0.771670626	0.7454067618	0.7537460769	0.7428683743	0.7345638213	0.7476337215	0.7381477036	0.7018347466	0.7075213245	0.7047916424	0.7157755595	0.7067550722	0.7290585832	0.712836998	0.7107850819	0.7125020419	0.7857890715	0.7788427471	0.7259917589	0.7009317953	0.7106141277	0.6841533789	0.6824406078	0.6352073528	0.7196414552	0.6925167082	0.6797490115	0.6784276176	0.6198099677	0.626672176	0.6111710334	0.5370666269	0.6014353007	0.5905951402	0.5886360263	0.5700742691	0.5849257944	0.576816242	0.5654413092	0.4732773259	0.5675263243	0.5483074158	0.5729207302	0.5766687358	0.5695254632	0.6472549885
RB_2017_07_11_M	0.7869339828	0.7858348143	0.7726268065	0.7850850925	0.7611114314	0.7671918466	0.7556536914	0.7491295122	0.7613572091	0.7627510881	0.7261934589	0.7267272273	0.730608471	0.7383236776	0.7267419994	0.7511281751	0.7384315169	0.7265612906	0.7178470423	0.8031921197	0.7938492289	0.7414462422	0.711560301	0.7329241202	0.7222926	0.7366250761	0.6933815547	0.7229784568	0.7177099625	0.7045512716	0.6961495569	0.660041662	0.6580902342	0.6322401161	0.6081370967	0.6644727671	0.6608958253	0.6575186281	0.6558622559	0.6511238511	0.6570226826	0.6508276286	0.5774182155	0.6465314586	0.6254979829	0.6112026445	0.612180805	0.5880829618	0.7245004934
RA_2017_07_11_M	0.7716988201	0.7694145539	0.752992296	0.7686826306	0.7454903909	0.7497010001	0.7394918966	0.7321297598	0.7443578466	0.7417121387	0.7045384148	0.7043176887	0.7040187076	0.7121088129	0.7054383349	0.729872827	0.7146808573	0.7124709425	0.7102072014	0.7883362635	0.7833779534	0.7325122006	0.7077134608	0.7166021842	0.6866699627	0.683016994	0.6339108803	0.7141935999	0.6854465754	0.6740822926	0.6738040043	0.616098808	0.6229047131	0.6077960823	0.5338172376	0.5952921619	0.575855891	0.5814325069	0.5582956466	0.5840761673	0.5766739227	0.5537777868	0.4677514	0.5669824134	0.5481256218	0.5753929151	0.5790145212	0.5793587472	0.6615931139
RB_2017_07_18_M	0.7885494674	0.7870556977	0.7738661859	0.7858130751	0.7621831	0.7678666188	0.7545075531	0.7489546741	0.7595839754	0.7611915567	0.7307864116	0.7229807753	0.7282680196	0.7269279177	0.7185135355	0.7417464321	0.7294576618	0.7191032331	0.7116898847	0.7921290065	0.7801334833	0.7306165	0.705007641	0.7255936726	0.7147498431	0.7316498243	0.6938640867	0.7431689478	0.7377103492	0.7237475475	0.7146787148	0.6740940926	0.6684612508	0.6414610235	0.5905061353	0.6478611768	0.6438339055	0.6402839518	0.6378023386	0.6443048487	0.6380395494	0.6307230984	0.5519260639	0.6268662455	0.6059508026	0.6184715375	0.6171280045	0.620093248	0.7085466211
RA_2017_07_18_M	0.7739944695	0.7723700049	0.7569034746	0.7723366821	0.74591947	0.7508468737	0.7414216863	0.734702452	0.7434068283	0.7444125195	0.705223339	0.7012246183	0.7012558344	0.7098221306	0.7018682596	0.725840629	0.713256572	0.7124925588	0.7109591191	0.7920840911	0.7827767914	0.7344979912	0.7095896792	0.720553689	0.696932994	0.7020472341	0.6561097719	0.7373724212	0.7067093267	0.6956286543	0.6949529525	0.6388656167	0.6458915958	0.6284876972	0.555933667	0.6164834753	0.5934197593	0.6030146123	0.579957726	0.6086309174	0.5996544998	0.5761762788	0.4806949712	0.591080368	0.5751065715	0.6020050582	0.6045397034	0.606182071	0.6757490783
RB_2017_07_25_M	0.7842495942	0.7817433292	0.7693033309	0.7819600071	0.7575310849	0.7633963904	0.7511060391	0.7467051786	0.7571386579	0.758572338	0.7211842625	0.7256654252	0.7328761603	0.735047059	0.7246416964	0.7485399395	0.7357389982	0.7229097909	0.7159310545	0.8065776998	0.7948760282	0.7466094068	0.7184848067	0.7393754952	0.7294180923	0.7437266538	0.7026890933	0.7459501619	0.7407733741	0.7289273	0.7206249816	0.6807881394	0.676804601	0.6501278324	0.593273856	0.6464984833	0.6258123187	0.637389379	0.6234228695	0.6514421569	0.6414331745	0.6182867382	0.530432387	0.633356585	0.6125352026	0.6303800881	0.6298568779	0.6317872891	0.7173676978
RA_2017_07_25_M	0.7717779766	0.7696090147	0.7545308914	0.77060019	0.7429582069	0.749160202	0.7392168175	0.7333554933	0.742158561	0.7436820511	0.705363704	0.698257894	0.6950827116	0.7004492044	0.6925123382	0.7191877897	0.7023786464	0.7020017364	0.7107699797	0.784761495	0.7710865916	0.7196600709	0.694896578	0.706431078	0.6935264742	0.7000599049	0.6511399884	0.7368160579	0.7041454923	0.69327833	0.6919582313	0.6347722478	0.6414846246	0.6239187393	0.5509103674	0.6138237268	0.5899101281	0.5986927845	0.5787444055	0.6093636688	0.6007896597	0.5790904578	0.480995838	0.592794533	0.5767308556	0.6040343127	0.6072973589	0.608922919	0.6764735691
RA_2017_08_01_M	0.7763159224	0.7742516564	0.7588108211	0.7742977339	0.746663704	0.7530337099	0.7432106222	0.736522079	0.746675162	0.748410651	0.7101870449	0.7042458218	0.7011480402	0.7083348417	0.7013471656	0.7282545495	0.7097931855	0.7113501722	0.7210399232	0.796024553	0.7833515509	0.732468021	0.706986193	0.7216638062	0.7121607871	0.7186439437	0.6697085505	0.7561984684	0.7190945472	0.7090712673	0.7081158562	0.6531106827	0.6591880556	0.6427218536	0.570020198	0.6327811121	0.6086190065	0.6188101243	0.5896169564	0.6239785684	0.6166085591	0.5947456163	0.4939735277	0.6073353982	0.6001169603	0.6216253946	0.6233167726	0.6252386998	0.6819419682
RA_2017_08_08_M	0.7822294702	0.780001607	0.7654264123	0.7784801877	0.7533914905	0.7598280884	0.747728336	0.7426607889	0.7509654611	0.7555888377	0.7170006943	0.7121801764	0.7047119134	0.7120519031	0.7040180404	0.7300112805	0.7110170479	0.7109754347	0.7278477532	0.8006478685	0.782138098	0.7240906725	0.7123721478	0.7376786083	0.7264812154	0.7331549736	0.6838734584	0.7705629491	0.731398288	0.721270323	0.7204030054	0.667074416	0.6719913708	0.6573555996	0.5871192826	0.6435919732	0.621124922	0.6296098964	0.6147434816	0.6485334393	0.6379234629	0.6165240451	0.5223860791	0.6327647794	0.6233727234	0.6505362465	0.6496032701	0.6529934328	0.7056908415
RA_2017_08_15_M	0.7790117215	0.7768980562	0.762046736	0.7776090334	0.7502029122	0.7569899159	0.7462125432	0.7406021945	0.749907375	0.7512577612	0.7135632721	0.7081366502	0.703872874	0.7106112723	0.7020475	0.7288923711	0.7089613164	0.7091509036	0.7277401403	0.8003545396	0.7811269468	0.7226122577	0.7125811168	0.7370009076	0.7249682025	0.7322163669	0.6844524947	0.7715777858	0.7307096788	0.7205030022	0.7189575843	0.6720621312	0.671649494	0.656739906	0.5860869068	0.6426349646	0.6235432871	0.6303712686	0.6184837382	0.6494864351	0.6401251481	0.6237492059	0.5305958225	0.6396706522	0.6251429941	0.6531263428	0.6545368718	0.6545393318	0.7061273029
RA_2017_08_22_M	0.7554452	0.753312837	0.7384915462	0.7532608123	0.7268516005	0.7334352999	0.7237213507	0.7164654567	0.7283944321	0.727903636	0.6988206205	0.6885640024	0.6910460073	0.6887011066	0.6807861244	0.7078555315	0.6852246528	0.6683976497	0.6754820272	0.7625646543	0.7470592838	0.6868282445	0.6784520894	0.7018269982	0.6876948718	0.6942600083	0.6450920113	0.7341945209	0.6967729968	0.6853874168	0.6845696211	0.6256278438	0.635433337	0.620749019	0.5521683283	0.6121203909	0.6073105662	0.6029599147	0.5931226169	0.60005352	0.6029588037	0.5957497766	0.4934367773	0.5926402611	0.582951774	0.6073078589	0.6108690163	0.6119516716	0.6587888318
RA_2017_08_29_M	0.7669146564	0.7642973946	0.7472469461	0.7635668719	0.7360006808	0.7445428726	0.7339160674	0.7275247542	0.7382690225	0.7375338199	0.7049911425	0.6966667308	0.6960610432	0.6986154411	0.6914165697	0.7191725353	0.695766389	0.6956616804	0.7057251297	0.7906621663	0.773231866	0.7199469161	0.7157263685	0.7430460396	0.7479339159	0.7776452779	0.7352171251	0.7946404103	0.7835931216	0.7669274466	0.7589112049	0.7266888596	0.7229768848	0.6943550515	0.6365286546	0.6954543634	0.6915242771	0.6871791072	0.6847542049	0.7116966874	0.7004444551	0.6862308941	0.6028532759	0.6955526806	0.6845095952	0.7117694603	0.7147879859	0.7149325131	0.7541084213
RB_2017_08_01_M	0.770530964	0.7677637936	0.7535416156	0.7673828697	0.7418815935	0.7470211091	0.7371420829	0.7293813399	0.742340746	0.7423657393	0.7032579549	0.7082993354	0.7205584852	0.7135136697	0.700809067	0.7256946023	0.7124287105	0.7038395817	0.7027477433	0.8068330585	0.796520959	0.7478231983	0.7193290193	0.7413166672	0.7471534587	0.7714039971	0.7285125163	0.780330952	0.7746468465	0.7625586352	0.7545036722	0.7168068195	0.7164948456	0.6887317242	0.632658151	0.6928382468	0.6894933461	0.6865139687	0.6833279558	0.6968278875	0.6874589155	0.6800461361	0.5923358681	0.6793134388	0.6580916272	0.6759222329	0.6769935018	0.6779497135	0.7444286633
RB_2017_08_08_M	0.7802640287	0.7786133576	0.7648076005	0.779205937	0.7539226309	0.7596213553	0.7470563479	0.7414622795	0.751943993	0.7528096809	0.7373395221	0.7205572551	0.7246228014	0.7306466189	0.720006118	0.7442210501	0.7333610667	0.7211354168	0.7138014562	0.7973394048	0.785712275	0.7350009025	0.7077682032	0.7288997662	0.7313032492	0.7468580659	0.7069769649	0.7472135773	0.7424202727	0.7288046508	0.7202645028	0.6818568251	0.6716616597	0.6483183032	0.5911345237	0.6461827454	0.6370801479	0.6348961079	0.6309365744	0.6493632306	0.6380133064	0.6227106172	0.5498102871	0.629792293	0.6064782143	0.6196666682	0.6198512414	0.6223290824	0.7094261864
RB_2017_08_15_M	0.8146044961	0.8112222207	0.8090487126	0.8130748037	0.8048383	0.8022286308	0.7955371946	0.8050031245	0.8017318323	0.8132435879	0.8206700745	0.7923423066	0.7810382935	0.7695052773	0.786067047	0.7924276651	0.7826949284	0.7570568692	0.755089502	0.7793592007	0.7674309535	0.7216119	0.7078776416	0.710164571	0.7148027431	0.72856392	0.6907533825	0.7185009948	0.713792599	0.7035967072	0.6973487914	0.6634199793	0.6552742449	0.6269671083	0.5967715516	0.6305006707	0.6290601767	0.6189383667	0.6176223073	0.6145495026	0.6156772968	0.6114893618	0.5472603604	0.6076717273	0.586046927	0.5886549092	0.5840208185	0.5834557334	0.6835136886
RB_2017_08_22_M	0.8075070192	0.8048284488	0.8040340297	0.8057304291	0.7971484434	0.796491273	0.791538831	0.8011447597	0.7955883693	0.8075002155	0.8141302929	0.7868058599	0.7781315556	0.7670800534	0.7801905011	0.7879929166	0.7785007889	0.7566315608	0.7544059965	0.7825253631	0.7708597365	0.7230329324	0.706000194	0.7133763153	0.7208707814	0.7355782471	0.6972929546	0.7030664179	0.6993214294	0.6877958502	0.6819718523	0.6490139825	0.6429392678	0.6138617579	0.5987036382	0.641229905	0.6354315266	0.6271522084	0.6309276708	0.6234695682	0.6229579664	0.618595833	0.5663870951	0.6148217963	0.5923456401	0.5813444047	0.5800467121	0.5668747465	0.6981766698
RB_2017_08_29_M	0.8102527074	0.8080273281	0.8057687055	0.8071914059	0.7991425878	0.7980741144	0.7924104545	0.8021899176	0.7957101033	0.8085098968	0.8148740983	0.7883866652	0.7777946223	0.7685660858	0.7809835801	0.7880723218	0.7782018572	0.7571276499	0.7568473827	0.7828029484	0.768361765	0.719225284	0.7028658829	0.7095233302	0.7176179246	0.7324888433	0.6946522091	0.7085832303	0.7053257298	0.6923821003	0.6864942773	0.6553067902	0.6496439489	0.6205840341	0.5773587234	0.6153482845	0.6140452632	0.6040847676	0.6042012772	0.6177907329	0.6006964434	0.5963396037	0.5395650806	0.5964544876	0.5738826942	0.5857563501	0.5816053453	0.5730646405	0.7007616479
RB_2017_09_05_M	0.7958986204	0.7951573512	0.7839582815	0.7922983312	0.7814910622	0.7806176865	0.7674495768	0.7761949671	0.7718881658	0.7831346301	0.7885935057	0.7630858777	0.755157251	0.7502592501	0.75563259	0.769031927	0.7578168879	0.7456510636	0.7471685023	0.7809708643	0.7651564299	0.7096075485	0.684982315	0.7009870289	0.7094621888	0.7244642449	0.6880482532	0.7183591324	0.7156616441	0.6995525596	0.6911452537	0.6569501828	0.6494932629	0.6213326568	0.5759583063	0.6220382213	0.6179536135	0.6100474409	0.6078927628	0.614239965	0.6029313434	0.6001807201	0.5432974055	0.6019735995	0.5742059929	0.5897594026	0.584276618	0.583711533	0.6963531696
RB_2017_09_12_M	0.7802908451	0.779813478	0.7676908611	0.7760957552	0.767017898	0.7666810167	0.7519700551	0.7575152879	0.7537694769	0.7625764594	0.7676181349	0.7544806982	0.7428773586	0.7445064595	0.7428800943	0.7625642475	0.7516574007	0.7375988738	0.7347664194	0.8005279798	0.7849004774	0.7274166317	0.6934472993	0.7196668102	0.726775582	0.741861758	0.7044501522	0.7320794517	0.731183964	0.7163136738	0.7081177541	0.6702619681	0.6584668366	0.6357346271	0.5894065815	0.6335435832	0.60911597	0.6201290888	0.6074817252	0.6353809448	0.6214394322	0.6005411806	0.5407580459	0.6140334614	0.5942754031	0.6088264609	0.6066903117	0.6103565753	0.7099431695
RB_2017_09_19_M	0.7835930194	0.7824127548	0.7669275767	0.7772744457	0.7690420084	0.7674593325	0.7554308122	0.7620182188	0.7614322129	0.7645637828	0.7700693438	0.7580869378	0.7496039258	0.74764113	0.7451522715	0.7633791744	0.7514027593	0.7443392519	0.7433789955	0.8157783619	0.8015719282	0.7443439948	0.7126118484	0.7399576841	0.7452901514	0.7588202065	0.7217153983	0.7554842301	0.755011943	0.7375850936	0.7318433765	0.6910656951	0.6845459621	0.6570001403	0.615571946	0.6656707531	0.6631013222	0.6583959347	0.6556772714	0.6665214503	0.6579634933	0.6499013602	0.5806069533	0.6445331064	0.6259408878	0.640000218	0.6393615246	0.6425412081	0.7302633934
RB_2017_09_26_M	0.7804002694	0.7806238026	0.765632068	0.7745607746	0.7716196114	0.7720454316	0.7610676876	0.7701791047	0.7601838882	0.7688663729	0.7766584548	0.7637642055	0.7513265643	0.7465645579	0.7495987994	0.7629377578	0.7503469004	0.7465517719	0.7445510106	0.812405925	0.7972293336	0.7413441129	0.7098895565	0.7355286868	0.7382684691	0.7484554604	0.71539913	0.7471152689	0.7478511831	0.7266324669	0.7218932385	0.6846187215	0.6779793712	0.6495239495	0.6271848493	0.6811381043	0.6750522826	0.6731244452	0.6698926048	0.6659499989	0.6717054449	0.6640760785	0.5981103187	0.656719491	0.6402855511	0.6415952774	0.6406084836	0.642743575	0.729621562
RB_2017_10_03_M	0.8165313651	0.8163604928	0.8030704849	0.8088914816	0.8097031806	0.8073968178	0.8036236153	0.8101329089	0.7944329336	0.8084318682	0.819215335	0.8046944027	0.7988810207	0.7936485238	0.8017140694	0.8098174567	0.7981318514	0.7925977178	0.7883938386	0.8339318574	0.8137743348	0.7698596603	0.7378279719	0.7575695606	0.7629065438	0.769971438	0.7429326671	0.7571763636	0.7544986754	0.7388156	0.7360645716	0.7096793177	0.7017720623	0.6776498062	0.6363887818	0.6752525358	0.6618971169	0.6627148107	0.6591209534	0.6737539468	0.660005981	0.6527836347	0.593611008	0.6544340628	0.6375294476	0.6490259685	0.6451177871	0.6508195587	0.738613483
RB_10_10_2017_M	0.8392463858	0.8371563153	0.8324735832	0.8339435068	0.8383144659	0.8373358124	0.8345908083	0.8406753142	0.8239071786	0.8397188648	0.852871412	0.8362990993	0.8297666575	0.8261368651	0.8320987106	0.8383835606	0.8277073877	0.8138035748	0.8097824897	0.8313979142	0.8097507188	0.7671022151	0.7501416245	0.7567307271	0.7612131044	0.7694204842	0.7453517475	0.7500063375	0.7489859514	0.7308054038	0.7284423838	0.7042933653	0.6930849361	0.6716041046	0.6615784046	0.7026481367	0.6874619844	0.6869549148	0.6866995109	0.6884519075	0.6854457617	0.6828274075	0.646537872	0.6773133229	0.6590193977	0.6495083938	0.6490493159	0.6270097563	0.7401125718
RB_17_10_2017_M	0.8591381282	0.85717775	0.8571979716	0.8579334355	0.8637333771	0.8614274316	0.8588451965	0.8646895541	0.8485459924	0.8640652952	0.8775125735	0.8617265175	0.8515359852	0.8489455849	0.8539145489	0.859983091	0.8496843075	0.834384758	0.8300711529	0.849372228	0.8301349216	0.7990898612	0.7823207394	0.7826215609	0.7878332591	0.7950745795	0.7718808886	0.7636481991	0.7568110054	0.7426498199	0.7386528869	0.7137999143	0.707045849	0.7022901744	0.7025954134	0.7372264496	0.7199101179	0.7243792512	0.7265755316	0.7268797317	0.7138247995	0.7097759259	0.6920638694	0.7064825027	0.6896367241	0.6797772121	0.6812806857	0.6669126998	0.7655629
RB_24_10_2017_M	0.8408670841	0.8343079083	0.8275490516	0.8303001915	0.8324713675	0.8286749114	0.8278929783	0.8327261167	0.831445341	0.8378985648	0.8487399454	0.8374959894	0.8338835336	0.8304309322	0.8336117918	0.839899256	0.828023857	0.8148136093	0.8105482137	0.8593696773	0.8482821952	0.8054810945	0.7804878756	0.7997053803	0.8006429897	0.8106251243	0.7764473218	0.7846946524	0.7752429528	0.75996026	0.7547152142	0.7340867335	0.7401662429	0.7369869868	0.7302953685	0.7679216509	0.7562263684	0.7610788062	0.7656253711	0.7676355722	0.7523340657	0.748891274	0.7088913728	0.7453997127	0.7279694383	0.7172066141	0.717485148	0.6981210811	0.7643856293
RB_31_10_2017_M	0.8282696147	0.824977945	0.8078684598	0.8178526368	0.810640445	0.8108855782	0.8050988856	0.8077743787	0.8105942894	0.8107336312	0.8198626972	0.8090219629	0.8114691791	0.8097351808	0.8077632346	0.8167544115	0.8041365154	0.8074557696	0.8002944894	0.8690670488	0.8593515	0.8157131331	0.7845439632	0.8097470281	0.8101987416	0.8209181701	0.7852733147	0.7976974405	0.7930027517	0.7807959767	0.7817805182	0.7675529557	0.7729553314	0.7698957991	0.7556050389	0.7937617125	0.7842612863	0.7873311486	0.7914557668	0.7939326649	0.7862635	0.7835980974	0.7364907216	0.7800720079	0.7640814579	0.754965843	0.7552988388	0.7163200532	0.7787609323
RB_07_11_2017_M	0.8398528559	0.8343568758	0.8251382055	0.8296275552	0.8310304338	0.8285663743	0.8267346369	0.8311341818	0.8302335048	0.8334347334	0.8415859208	0.8315636579	0.826691092	0.8207032848	0.8242371451	0.8305293237	0.8185734095	0.8124478593	0.805096561	0.8596752649	0.8477421726	0.8022529395	0.7771659	0.7958596204	0.7965354288	0.8068700682	0.7736932397	0.7920369945	0.7888270988	0.7723440902	0.766052431	0.7396129266	0.7389368347	0.7363074759	0.7219359326	0.7660539649	0.756004873	0.7591760167	0.7611460775	0.7634343806	0.7573086782	0.7556225846	0.7033946369	0.7498684124	0.7372042539	0.7275208956	0.7283673481	0.6913396383	0.7833104616
RB_14_11_2017_M	0.8428147778	0.8383506929	0.8259593081	0.8328507657	0.8256221343	0.8251960728	0.8224628188	0.8265922792	0.8312789119	0.8349836442	0.8447147438	0.8332552666	0.8352953129	0.8297264999	0.8320108632	0.8383119413	0.8260624173	0.818930456	0.8115303456	0.8622338071	0.8503219061	0.8032603131	0.7807247478	0.7969004867	0.7977397966	0.8075232477	0.7696955703	0.7804294193	0.7726684066	0.7528472709	0.748263421	0.7245043939	0.7170201038	0.7154529309	0.7114263756	0.7513191767	0.7387614424	0.7435632359	0.7484857712	0.7515243788	0.7316001143	0.7293793287	0.6922768769	0.7246498768	0.7062755048	0.6912039133	0.6913298042	0.6524083308	0.7703686833
RB_21_11_2017_M	0.8304157898	0.8224399112	0.8157787197	0.8198401919	0.8107359852	0.8094844191	0.8098453295	0.8182615182	0.821146739	0.8256840739	0.8328467582	0.8254836	0.8204803295	0.8142552235	0.8197337837	0.8261885652	0.8135469508	0.8023357012	0.7980005101	0.8609407	0.8480460113	0.8025330889	0.7711609572	0.7964963712	0.7973254797	0.8078321174	0.7698487929	0.8099333769	0.8044908774	0.789046573	0.7847852063	0.7611490089	0.7560443	0.7493062496	0.735796532	0.7763609224	0.770691756	0.7722659619	0.7712379484	0.7691861461	0.7723390674	0.7702955669	0.7068776121	0.765992183	0.7503773638	0.7411355706	0.7404935421	0.7045162148	0.7824991151
RB_28_11_2017_M	0.8571284714	0.8525533926	0.8473476878	0.8482384772	0.8507746343	0.8496313827	0.8469147096	0.8534519	0.8478829315	0.8581447426	0.8676520265	0.8558329649	0.8515379258	0.846075123	0.8551662914	0.8614878346	0.8501150475	0.8301258915	0.8238922881	0.8516245668	0.8385420659	0.7916008876	0.7834845516	0.7835127732	0.7851055752	0.7946093973	0.7602815921	0.7672489091	0.7592373111	0.7476206224	0.7448823852	0.7162636007	0.7121616295	0.6881652532	0.6637594284	0.7015334642	0.6909737755	0.6954407873	0.6999053049	0.7078422101	0.6905239513	0.685955086	0.653386752	0.6811379841	0.6638921253	0.6631821832	0.6590723204	0.6418426791	0.7552093021
RB_05_12_2017_M	0.8627382216	0.8565738351	0.8499504298	0.8529620162	0.8444559689	0.8446704146	0.8440554308	0.8521423374	0.8529695721	0.8602062882	0.8703225833	0.8598833089	0.8561662699	0.85000566	0.8571172357	0.8630704836	0.8511959842	0.8307031053	0.8234992941	0.8598970089	0.8474026109	0.7925951585	0.7794943118	0.7853428356	0.7863392398	0.7963420741	0.7583811255	0.7690617573	0.7599366479	0.7442215373	0.7415968995	0.7173976902	0.7116434126	0.7059375324	0.701771065	0.7410901576	0.7303003201	0.7346436327	0.7390140433	0.7389676432	0.7189017832	0.7147000009	0.687381103	0.7097755662	0.6939539758	0.6828589353	0.6826777115	0.6456593874	0.7646123469
RB_12_12_2017_M	0.8700062235	0.8632258505	0.8553025757	0.85998894	0.8498804077	0.8498344553	0.8503243905	0.8567239648	0.8603807977	0.8666990933	0.8771492658	0.8667741132	0.8652358876	0.8595496913	0.8629212548	0.8689170835	0.8571940142	0.8353931811	0.8281041836	0.8647916163	0.8519868556	0.7982658136	0.7853473971	0.7814929261	0.7826005261	0.7937547341	0.7555189711	0.7656304766	0.7555066878	0.740102513	0.7294388894	0.7096695323	0.6990147816	0.6835141165	0.6759498218	0.711158991	0.70000353	0.7025914179	0.7070143465	0.7042778479	0.6856397057	0.6817779477	0.6558589474	0.6659347675	0.6503892882	0.6376437986	0.6364712001	0.6168504322	0.7628152779
RB_19_12_2017_M	0.8657651993	0.8588060153	0.8498617121	0.8552111986	0.8421276553	0.8443963	0.8437569156	0.8491971171	0.853968654	0.8550207638	0.8633960522	0.8527073853	0.8537963465	0.8503062428	0.8495855045	0.8547060564	0.8430159587	0.8273571964	0.8213758911	0.8653693865	0.8536455073	0.7981673706	0.7793401331	0.7773481557	0.7777443555	0.789556479	0.7488942489	0.7726897908	0.767443493	0.7542856946	0.7520591521	0.7246767522	0.7221896722	0.7133151993	0.6996206241	0.7369122	0.7301082682	0.7311123823	0.7292560751	0.7223693668	0.7292263585	0.7286868795	0.6694525678	0.7227392336	0.7071985898	0.6945963168	0.6930485094	0.6576793829	0.7695972811
RB_26_12_2017_M	0.8518059445	0.8453872696	0.8362971399	0.8407460557	0.8261471434	0.8296779788	0.8303868523	0.8345647827	0.840075108	0.8405121276	0.8453738082	0.8388420531	0.839507	0.8371195	0.835969759	0.8392028206	0.8277539258	0.8125266844	0.8066099934	0.8733985203	0.8627765696	0.8069936702	0.771628374	0.794595467	0.7947950744	0.8062548	0.7646984118	0.7917569438	0.7854150498	0.7715196629	0.7664819117	0.7405507389	0.7372051497	0.7133466003	0.6976446372	0.7358383774	0.7306656519	0.7320494627	0.7295692594	0.7244210587	0.7306911442	0.7312117656	0.6669781165	0.7243321241	0.7102306046	0.6981422358	0.6961799354	0.6718398282	0.7786534221
RB_02_01_2018_M	0.8510502638	0.8458644927	0.8358863702	0.8409265829	0.827726879	0.829727515	0.8302818879	0.835349614	0.8407614354	0.8408141547	0.8471907292	0.8408592785	0.8432713254	0.8395157284	0.8408886875	0.8441841415	0.8339122578	0.8138424327	0.8080890454	0.8704935266	0.8616245792	0.8087420208	0.7773018454	0.8019412159	0.8034754243	0.8164707468	0.7742421919	0.8064164097	0.80043012	0.7871685426	0.7821086852	0.7551298326	0.7515873347	0.7255066157	0.7051757821	0.7435920744	0.7397694651	0.7405792523	0.7382648701	0.7310242748	0.7385339608	0.7388826783	0.6728751743	0.7316596354	0.7178087485	0.7051174686	0.7034060814	0.6886154605	0.7738410035
RB_09_01_2018_M	0.8388852886	0.834319816	0.8238414565	0.8289122027	0.8182651999	0.8179937366	0.8187768738	0.8242047318	0.8297776511	0.8315269769	0.8391758528	0.8326016009	0.8333797417	0.827854243	0.8311407	0.8363342637	0.8264636694	0.8003495398	0.7958517552	0.8633851639	0.8548305984	0.8046727223	0.7718046309	0.7983187126	0.8000874199	0.8142816464	0.7730477681	0.8127276064	0.806633513	0.794237128	0.7889254633	0.7638636945	0.7602440877	0.7506749496	0.7348133481	0.7737221942	0.7683552305	0.7696831412	0.7673123233	0.7610310239	0.7670207369	0.7677368419	0.7072462635	0.7601736679	0.7480902584	0.7353011853	0.7336076469	0.7135445581	0.7665754817
RB_16_01_2018_M	0.8346009729	0.828873308	0.8194061465	0.8249334976	0.8131818138	0.813756747	0.8145514702	0.8195730338	0.8255186443	0.8279364699	0.8378859323	0.8294406923	0.8315731274	0.8235286382	0.8278565894	0.8333747499	0.8242660636	0.8044135521	0.7983877738	0.8634401141	0.8542754583	0.8012917464	0.7699973865	0.7944593447	0.7955222499	0.8220003403	0.7831543036	0.8225390065	0.81542332	0.8043517467	0.7992423811	0.7738644392	0.7697864295	0.7539673183	0.739921939	0.7744476413	0.7688183849	0.770728891	0.7685687777	0.7636901836	0.7687954925	0.7691932962	0.7166898666	0.7619102286	0.7500411375	0.7379568717	0.7376553394	0.7153810689	0.7679573365
RB_23_01_2018_M	0.8124347032	0.8077889345	0.7972777047	0.8010359194	0.786679452	0.7911471715	0.7932128278	0.7966977525	0.803394959	0.8042805055	0.8116888789	0.8082191301	0.8110679472	0.803877949	0.8085407	0.8116996883	0.8009946796	0.789937847	0.7806212742	0.8761712486	0.8707404095	0.8116975107	0.7774963226	0.8201847787	0.8241883934	0.8494501376	0.8107536568	0.8507200254	0.8436088296	0.8334141417	0.8290736513	0.8041841783	0.8004425395	0.7785125329	0.7629721748	0.796122465	0.7914121374	0.793618885	0.7909850209	0.7881080212	0.7904244533	0.791847248	0.737797636	0.7858448499	0.7779919227	0.7723463594	0.7729295843	0.7690632887	0.797108371
RB_30_01_2018_M	0.803949753	0.7931107759	0.7794788833	0.784341349	0.7675528814	0.771778	0.773211797	0.7738928756	0.7808822809	0.7807345452	0.7830920241	0.7751738775	0.7781986671	0.7708772594	0.7756028083	0.7787211336	0.7675431908	0.7590838555	0.7523285876	0.8655026866	0.8606531213	0.8014434695	0.7711786343	0.8128842468	0.8193277639	0.8442472365	0.8051051051	0.8453697217	0.839410919	0.8303400201	0.8271600272	0.7984473186	0.7951368795	0.777077144	0.7606834615	0.7959114	0.7917621668	0.7937045166	0.7917392501	0.7891176469	0.7913424827	0.7931467794	0.7422834969	0.7881632729	0.7795651395	0.7781867669	0.7785084016	0.7706041885	0.7972312074
RB_06_02_2018_M	0.8039491137	0.7933647616	0.7674146907	0.7723268757	0.7583728524	0.7622373587	0.7625241219	0.7676729182	0.7735966056	0.7721152786	0.7800549399	0.7741643081	0.7739008939	0.7696856994	0.7715741398	0.7748113616	0.7651023406	0.7540257305	0.7488260777	0.8625971092	0.8568339501	0.797416247	0.763210692	0.7979012255	0.8009540279	0.8217852317	0.7830524929	0.8231256973	0.8171384097	0.8073182349	0.8041374644	0.7763791243	0.7725391118	0.7505931115	0.7367884263	0.7718631361	0.7677139742	0.768825486	0.7673766675	0.7653894698	0.7680561812	0.769964384	0.7217993425	0.7632654143	0.7564420321	0.7555195278	0.7562210244	0.7515806714	0.7753378145
RB_13_02_2018_M	0.8228780506	0.8133963866	0.7964175641	0.8024018778	0.7867897158	0.7920032328	0.7922526884	0.7976084125	0.8038128177	0.8023146669	0.8068338415	0.8032633951	0.8064992064	0.7980776111	0.8026799592	0.8050096535	0.7948027436	0.7871454129	0.7784096435	0.8709876935	0.8657766463	0.8060588782	0.7724924981	0.8082653547	0.8112518642	0.8286777942	0.7873150276	0.8272809655	0.8195617729	0.8107284905	0.8064039162	0.777095956	0.7743668384	0.7475477272	0.7218688192	0.7574169881	0.7531414	0.7542237513	0.7530775988	0.7544108982	0.7540918016	0.7562931122	0.7047289543	0.749016651	0.7413537215	0.7463319537	0.7441117337	0.7517605848	0.7812694422
RB_20_02_2018_M	0.8101553291	0.8014464511	0.7795790506	0.7854845177	0.7709734458	0.7752676663	0.7753539699	0.7809191466	0.7870967552	0.7867170147	0.7945531973	0.7884288471	0.7911921494	0.7819901384	0.7863147902	0.7882115047	0.7787733677	0.7681592261	0.7593576519	0.8676363669	0.8625256044	0.8029073394	0.7695985	0.8055720194	0.8081704329	0.8261401914	0.7846332523	0.8237833564	0.8156596498	0.8062620513	0.8021305725	0.7729626616	0.7697463424	0.7572359937	0.7427392826	0.7760313664	0.7718526007	0.7730418043	0.7719587921	0.7712107911	0.7731591123	0.7755725185	0.7249065487	0.7678664259	0.7611728402	0.7598924199	0.7607097257	0.7497176499	0.7805005586
RA_06_03_2018_M	0.8219190493	0.8136936888	0.7850898636	0.7899744045	0.7737581656	0.779520874	0.7801070911	0.7852605436	0.7919885392	0.7895723998	0.7918744746	0.7917591269	0.7940209266	0.7859501355	0.7909272777	0.7925017839	0.7818230727	0.7748896489	0.7657462919	0.8820704418	0.8771674184	0.8177307557	0.7844098959	0.8182177363	0.8217496476	0.8382300779	0.7967286338	0.8151946647	0.8076906769	0.7990902005	0.7951120356	0.7681188899	0.7636105846	0.7367246817	0.7047514705	0.738604262	0.7348056459	0.7358272454	0.7375967493	0.7498132377	0.7326788401	0.7352542588	0.6904772417	0.7317242158	0.7202566363	0.7388512048	0.7371342737	0.7452728349	0.7954526455
RB_03_04_2018_M	0.8778617588	0.8773650778	0.8687839425	0.8721029727	0.8570115432	0.8626503816	0.8634622566	0.8665948001	0.8730108333	0.8745180259	0.878800006	0.8704192527	0.8746144254	0.8646879353	0.871965296	0.873741921	0.8623607583	0.8361822375	0.8245618509	0.8546182835	0.8455184077	0.7954647909	0.7919336577	0.7885947862	0.7887012909	0.8026946973	0.7702620412	0.7730592567	0.7635233709	0.7499591	0.7458910668	0.715692427	0.7125144606	0.6848379255	0.6484444297	0.6822638514	0.6565993545	0.6739602107	0.6676742825	0.7045710511	0.6709641165	0.6572144714	0.6305800095	0.6734208735	0.6590919227	0.6683533809	0.6639284328	0.6595693809	0.7464949789
RB_17_04_2018_M	0.8935472798	0.8918867973	0.8854060995	0.8906939874	0.8890939052	0.8890695664	0.8861787179	0.8881390063	0.886025957	0.8905371368	0.899111716	0.8773117718	0.8796570542	0.8679429594	0.8747037251	0.8785531457	0.8698384781	0.8395686444	0.840702531	0.8386835258	0.823921712	0.8073440564	0.8086205158	0.8000825499	0.79999736	0.7922834935	0.7829248085	0.7619081286	0.7528110382	0.7348464602	0.7227920386	0.7027531783	0.6831044437	0.6634008693	0.6353574265	0.6631124053	0.6368516637	0.65096129	0.6447274066	0.6813665956	0.6388975194	0.6232155812	0.630916806	0.6354908281	0.6179840551	0.6286586342	0.6238297179	0.6178296541	0.7247110514
RB_24_04_2018_M	0.8538510096	0.8514664337	0.8424062242	0.8464906228	0.8322253104	0.8377062434	0.8379067407	0.8428722493	0.8474275763	0.8495411881	0.854780167	0.8403395235	0.8397163721	0.8252208787	0.8288137342	0.8314014023	0.8201176079	0.7938816855	0.7828312149	0.8303539375	0.8194059097	0.771915322	0.7586282983	0.7710614006	0.7763520907	0.7868996959	0.7457509271	0.7847428354	0.7795758449	0.7684493653	0.7658693171	0.7374370575	0.7329193739	0.7065391348	0.657271643	0.6932751601	0.6762391676	0.6855699018	0.6772708968	0.7051103885	0.6901304451	0.6755392838	0.6128453259	0.6921089771	0.6754656672	0.6948177747	0.6924220693	0.6976111385	0.7239989518
RA_2017_09_05_M	0.7631271013	0.7606430394	0.7449199791	0.7589674169	0.7337323192	0.7414669137	0.729353194	0.7233219905	0.731728261	0.7352832574	0.7165165544	0.6945473582	0.6905597702	0.6925783691	0.6812667956	0.7107244761	0.6889201178	0.6852474148	0.6942628739	0.7852403221	0.7639273056	0.7100587654	0.7085335101	0.7412513787	0.7576688393	0.7864894174	0.7448538531	0.804808561	0.8009163701	0.7849576892	0.7757062346	0.7408224814	0.7369201946	0.7062211644	0.6515170735	0.7127291596	0.6922244	0.6994256965	0.684942826	0.7166622133	0.7063542825	0.6873462156	0.6003617796	0.7038708961	0.6922282306	0.7211822788	0.7206787184	0.7226148299	0.7691366501
RA_2017_09_12_M	0.7512188732	0.749100114	0.7325953326	0.7453722947	0.7220191228	0.7294756087	0.7155839582	0.7113363907	0.7181661523	0.7231219538	0.6923377846	0.678619491	0.6961331646	0.6864565763	0.6733628103	0.701049783	0.6819765293	0.6734194389	0.6790386061	0.7900339514	0.7709120573	0.7174091347	0.7092282979	0.7476761308	0.7636703845	0.7934590478	0.7502665122	0.8105880852	0.8064395968	0.789928626	0.7806742742	0.7462644425	0.7426964532	0.7119835464	0.6594486	0.7179758346	0.6980756963	0.7081585631	0.6950760202	0.7291522844	0.7186631703	0.6966499123	0.6090564232	0.7136086725	0.7056726468	0.7340851388	0.7323699	0.7361215805	0.7760092912
RA_2017_09_19_M	0.7708396406	0.7685213778	0.7522765408	0.7640404596	0.7421296544	0.7481431533	0.735402256	0.7298814376	0.7369417104	0.7417549003	0.7037052296	0.7024031059	0.7125542156	0.7101239174	0.6995886502	0.7235017147	0.7047635657	0.6947001664	0.6968894304	0.8048095318	0.7881610576	0.7351019695	0.7286212292	0.7670836775	0.7835585463	0.8128323404	0.7689468848	0.8273816	0.8248341088	0.8104281284	0.8022070582	0.7686107083	0.7650661994	0.73635049	0.6825305571	0.739432569	0.7216475557	0.7322491631	0.7194322683	0.7512592492	0.739988148	0.7176116706	0.632834414	0.7355927173	0.7278029509	0.7556661932	0.7536865892	0.7581194233	0.801171069
RA_2017_09_26_M	0.7590835266	0.7569401597	0.7404078487	0.7528361293	0.7302999786	0.7369661896	0.7236071221	0.7190935208	0.7255914061	0.7300490166	0.6935904476	0.6875583188	0.7023691494	0.6961656379	0.6848220381	0.7089150798	0.6896612724	0.6789076505	0.6826866303	0.7926149134	0.77500657	0.7218522748	0.7157740153	0.7538878646	0.7715609716	0.7987035276	0.7549430589	0.8141544168	0.8136014247	0.7975011039	0.7899357219	0.7562057855	0.7517076765	0.7221818833	0.670823096	0.7256787805	0.7174710219	0.715991371	0.7085423171	0.7336109672	0.7228930241	0.7032537026	0.6338832607	0.7189261065	0.7094645652	0.7374800325	0.736395396	0.7397805788	0.7873605279
RA_2017_10_03_M	0.7445219956	0.7413247319	0.7236797881	0.740010705	0.713375986	0.7219586861	0.7104574879	0.703416022	0.7149980007	0.7127367138	0.6966514787	0.6715610507	0.6731238404	0.669972237	0.6640853465	0.6927062924	0.6703146868	0.6700212855	0.6787058679	0.7743913662	0.7608759098	0.7062495881	0.7087351291	0.7368432526	0.744055136	0.7708496479	0.7275339139	0.7926875165	0.7947949306	0.7753950182	0.7696804582	0.7318979453	0.7262219589	0.7069707802	0.6791558621	0.7486581874	0.7466226819	0.7383244617	0.7330757663	0.7261458577	0.7361846592	0.733154873	0.6611755475	0.7314873255	0.7158735056	0.7223021195	0.727412573	0.7112205711	0.7628826629
RA_10_10_2017_M	0.7495986249	0.746477862	0.7305819456	0.743876036	0.7201524239	0.7278908224	0.7155623462	0.7105336711	0.7197526459	0.7208740558	0.6849197315	0.6779681127	0.6872947124	0.6764355059	0.6739724229	0.6985214452	0.6779323551	0.6803357521	0.6937599225	0.7944939719	0.7823010626	0.7317540146	0.7302817618	0.755688071	0.7436201641	0.7693745616	0.7250036488	0.7915215186	0.7827754176	0.7661370194	0.7587662673	0.7338688802	0.7409831907	0.7336847334	0.7143404858	0.7720923026	0.7716890374	0.7621056568	0.7587686191	0.7552199164	0.763248333	0.759105035	0.6950901152	0.7583942638	0.7477193432	0.7520865628	0.7546798584	0.7381652047	0.7571435786
RA_17_10_2017_M	0.7577052031	0.7537571384	0.7369258371	0.7505946127	0.7269730911	0.7338588931	0.7226114372	0.7167975434	0.7271282226	0.7270985273	0.6897857	0.6833598792	0.6863534804	0.6849802795	0.6822570981	0.7066548147	0.6905574298	0.6982938246	0.7135527859	0.8108892473	0.7992420687	0.7479339764	0.7472678264	0.7727728363	0.7625072356	0.7879397516	0.7424246326	0.8047014168	0.8090089326	0.7948190333	0.7952944669	0.7725586749	0.7786403553	0.7710521199	0.750551026	0.8108812662	0.8105824632	0.8013819781	0.7965431271	0.7982438285	0.8055156791	0.8014617618	0.7353867868	0.8003122501	0.7897934484	0.7947788487	0.7964985133	0.780056466	0.7740916645
RA_24_10_2017_M	0.7199120958	0.71517313	0.6982994027	0.7115357952	0.6869698809	0.6955996804	0.6816023786	0.6779337847	0.6848258539	0.6871945934	0.6531311144	0.6437226903	0.6814747311	0.6487671624	0.6422946594	0.6647989475	0.6527794229	0.6627271435	0.6810987492	0.8114440832	0.792136166	0.7368094158	0.7335656602	0.7646388117	0.780010025	0.8069034945	0.7626436134	0.8307674177	0.8460399689	0.828531737	0.8307026529	0.804085118	0.8083910796	0.8007350513	0.7823630818	0.844759337	0.8412573793	0.8324133	0.8273600116	0.8221772999	0.8309808845	0.8316873624	0.7733440713	0.8292896183	0.8182973823	0.8255850122	0.8271365296	0.80905779	0.7991010982
RA_31_10_2017_M	0.7347306082	0.7307442442	0.7134490684	0.7281315145	0.7024338	0.7131741996	0.6983627594	0.694499525	0.7012152966	0.7028274217	0.6711052698	0.6557600451	0.6917095684	0.6661867327	0.6586580368	0.6805878924	0.668774786	0.6767708929	0.6964420786	0.8228948203	0.8072091469	0.7469896	0.7433382487	0.7748162775	0.7914505853	0.8186412461	0.7743759954	0.8483151739	0.8633829131	0.8463039926	0.8476945944	0.8244203805	0.8279709226	0.8193572103	0.7985635763	0.8624520519	0.8586117243	0.8506433045	0.847720364	0.8325765405	0.8452476363	0.8509257168	0.7868671402	0.8476678553	0.8378683839	0.8449346527	0.8461207999	0.8268841308	0.8220530687
RA_07_11_2017_M	0.7359547812	0.7314760194	0.7149396591	0.7318421927	0.7125208869	0.723436083	0.7072279802	0.7010529253	0.7032092922	0.7057486147	0.6728423836	0.6524133695	0.6774272581	0.6647458486	0.6534742535	0.6757915	0.6687242012	0.6746914024	0.6935444766	0.8133030373	0.7940753499	0.7312880747	0.7273365227	0.7625897306	0.7818285218	0.8119138589	0.7708293396	0.8436213654	0.8600666971	0.8434314886	0.844322391	0.8196637918	0.8229144354	0.8143860258	0.7913737932	0.8589533423	0.8559829128	0.8457205083	0.8432310589	0.8269599443	0.8413561303	0.8465064081	0.7785767779	0.8439575532	0.8326502728	0.8406240522	0.8417472914	0.8228116443	0.8140417791
RA_14_11_2017_M	0.7427086058	0.7373212495	0.7203059245	0.7345449256	0.7082071544	0.7196869345	0.7053610433	0.7012892987	0.7081101605	0.7094367777	0.6784919858	0.6626011892	0.6884293558	0.6749049625	0.6658394835	0.6890156887	0.6797827081	0.6849630993	0.7024646463	0.8222841577	0.8056307125	0.7455471835	0.7400727419	0.774432306	0.7899304836	0.8149562925	0.7721719253	0.8488776622	0.8647150729	0.8473529847	0.8487056832	0.8238403145	0.8291561477	0.822398951	0.8009481607	0.8640559107	0.8616318931	0.8541640792	0.8500666525	0.8446530544	0.8509311329	0.8500345	0.7883062434	0.8480265444	0.8390153941	0.846363046	0.8459278921	0.8285119572	0.8209696074
RA_21_11_2017_M	0.7476666224	0.7428155557	0.725552512	0.7361403229	0.7130097	0.7194227018	0.7073001902	0.7045150341	0.7109281098	0.7109775266	0.682830778	0.6720075524	0.7052804874	0.6860400605	0.6765286663	0.6987425042	0.6898393123	0.6953757106	0.7091170836	0.8387702274	0.8252244893	0.7684087	0.7640640528	0.79990818	0.8152410984	0.8408028771	0.7971140261	0.8706011218	0.8837529559	0.8679620359	0.8712227262	0.8475927095	0.8535403341	0.8478409402	0.8265721491	0.8865424603	0.8854060765	0.878571985	0.8740614048	0.8631681879	0.8737953034	0.8763867651	0.8127139595	0.8741890805	0.866039491	0.871557878	0.87309247	0.8554941422	0.8459599997
RA_28_11_2017_M	0.7366456765	0.7310164228	0.7147527864	0.7297235973	0.7019152409	0.7138305151	0.6989403086	0.6946553817	0.70001174	0.7039333589	0.6903084491	0.6604314773	0.678623941	0.6655726508	0.6541356729	0.6781331828	0.6718613953	0.6753410896	0.6923515384	0.8173266105	0.7977678596	0.7389992612	0.7347985171	0.7717845678	0.7879492393	0.8140745394	0.7701333839	0.846365	0.8614303069	0.8457461231	0.8486518211	0.824474758	0.8304223883	0.8244261931	0.8009330104	0.863866945	0.8620366276	0.8559280106	0.8520623888	0.838374497	0.8519591704	0.8528710368	0.7898437942	0.8510096788	0.8418625391	0.8479155825	0.8495606323	0.8324335932	0.8138675582
RA_05_12_2017_M	0.7557249786	0.7499266251	0.7339544473	0.7490523015	0.7229619342	0.7331220138	0.7170979737	0.7203583894	0.7216143619	0.7232715673	0.7235500391	0.6947714715	0.6876175905	0.6873558908	0.6784462216	0.6997517005	0.6937094288	0.6975694141	0.7135588445	0.814084709	0.7939362618	0.7340518048	0.7294855628	0.7652055987	0.7818384581	0.805588843	0.7618773096	0.8372296814	0.8519822814	0.8360850065	0.8388403095	0.8167347566	0.8201090958	0.8151347958	0.7924172104	0.8532503375	0.8525078032	0.8455897173	0.8418799739	0.8280510891	0.8396418481	0.8405886196	0.7829428124	0.8394967729	0.8291308035	0.8346634811	0.8364481082	0.8220064005	0.8050588632
RA_12_12_2017_M	0.7623124397	0.7566500867	0.7412350318	0.753709868	0.7310806933	0.7349472891	0.7232606616	0.7260758615	0.7279246353	0.7290092368	0.7253712179	0.6994577514	0.6895899811	0.6838384901	0.6844094103	0.7029939831	0.6943565196	0.7009179982	0.7198306144	0.8068421829	0.7939016237	0.7441405548	0.7482785922	0.774397443	0.7831863204	0.810338294	0.7669723728	0.8359118313	0.8426780337	0.8276651637	0.8300331719	0.8068402284	0.8128482679	0.8062241682	0.7863928748	0.8443979046	0.843001857	0.8362299978	0.8337301328	0.8331492336	0.8405688957	0.8395403685	0.7769022908	0.8373473253	0.8293371549	0.8348159304	0.8376229568	0.8218873542	0.8012757279
RA_19_12_2017_M	0.767045096	0.7614427413	0.7484124987	0.7614073175	0.7482890048	0.7537443033	0.7389566303	0.7432977877	0.7377706802	0.7377894769	0.7431269394	0.7079622863	0.6906603331	0.6868228384	0.690442456	0.7072762294	0.7013600629	0.7056947445	0.7252098595	0.7884360972	0.7722765025	0.7221826779	0.7260357123	0.7516918704	0.7633348325	0.7898820942	0.7542849563	0.8166295192	0.8300892189	0.8141534487	0.8163554663	0.7936778198	0.797436076	0.7899733675	0.7711635458	0.8317850121	0.8287726455	0.8217922237	0.8176825279	0.8028604464	0.8163241827	0.8168737648	0.7646689824	0.8155370413	0.8042675043	0.8089039535	0.8118106376	0.7948905923	0.777357234
RA_26_12_2017_M	0.7692973193	0.7634603527	0.7527369953	0.7654589296	0.7521409859	0.7578075969	0.7482722203	0.7519895628	0.748287949	0.7452272382	0.7475791126	0.7205150838	0.7069437095	0.6964888027	0.7075629368	0.7183172282	0.7084732542	0.7154537431	0.7312770941	0.8157098553	0.8034578855	0.7549123838	0.7548304348	0.7782504441	0.7785328443	0.8039799726	0.7717763631	0.8303452625	0.8411500856	0.8280807851	0.8265647959	0.8071048036	0.8122658563	0.8055111417	0.7905182125	0.8438900624	0.8421708106	0.8343103403	0.8330219664	0.8240821593	0.830652729	0.8328563078	0.7786481	0.8309666662	0.8199149507	0.824957965	0.8261044783	0.8108801662	0.8035131919
RA_02_01_2018_M	0.7840845426	0.7769029908	0.7747167986	0.7818684581	0.7716731192	0.7788787191	0.7727603318	0.7775687005	0.7714140115	0.7708689843	0.7739387539	0.7471579827	0.7277166765	0.7203631894	0.7296733055	0.7358582604	0.7286588155	0.7297472946	0.7468546961	0.8138348026	0.7971807623	0.7528857784	0.7490616403	0.7736739903	0.764247113	0.7719283991	0.7394780689	0.8166253834	0.808608201	0.7947150361	0.7997637604	0.7716805338	0.7771673016	0.7782862656	0.7598300321	0.8089920348	0.8067220319	0.7992514729	0.797488124	0.7899007362	0.7975861619	0.7971042536	0.7465847082	0.7954967499	0.7857323607	0.7896325628	0.792769214	0.7753561178	0.7659897329
RA_09_01_2018_M	0.7853615068	0.7811233358	0.7723308259	0.7845959169	0.7718648456	0.7784293668	0.7697368516	0.774258542	0.7688635342	0.7692996077	0.769930985	0.7454307364	0.7265028718	0.7179237615	0.7273072046	0.735465081	0.7257872121	0.7324194993	0.7492472498	0.8221697555	0.8072814857	0.7632280474	0.7603683	0.7847175215	0.7744573211	0.7777000332	0.7396243006	0.8253766595	0.8065323324	0.7993871389	0.804310975	0.7626843508	0.7772792443	0.7825122151	0.7542810103	0.8076131711	0.7996800494	0.7947936847	0.7735052942	0.7645939822	0.7809644291	0.7793610249	0.6959152328	0.7647559236	0.774154987	0.7449779087	0.7473657937	0.7306690461	0.7133945847
RA_16_01_2018_M	0.79993751	0.7954372386	0.7902975814	0.7983678193	0.7871104384	0.7945057616	0.7873642046	0.7913605478	0.788504552	0.7860893107	0.7867220893	0.7632574473	0.7449340087	0.7332856	0.7446307446	0.7502971	0.7415371449	0.7457728237	0.7648746588	0.8245952351	0.8155385864	0.7710727488	0.7682571043	0.7918554145	0.7815347218	0.7843163382	0.7456141219	0.8325830489	0.8007703111	0.7914854185	0.7953413567	0.7623161574	0.7758982448	0.7814197126	0.7545918215	0.8011508597	0.7991264389	0.7954591761	0.7775062998	0.7692612923	0.7861760365	0.7855250319	0.6526808653	0.7715062315	0.7810505103	0.7457532237	0.7526046176	0.7302451674	0.706147209
RA_23_01_2018_M	0.7763794559	0.7728132909	0.7645889703	0.7759905672	0.7641717184	0.7702198298	0.7605905972	0.7639047062	0.7595282	0.7598585801	0.7607900555	0.7359770376	0.7158672858	0.7050608853	0.7153906146	0.724315193	0.7154197285	0.7226490109	0.7401968468	0.8082222726	0.7969319969	0.7534148329	0.7506779867	0.7730878836	0.766228587	0.7765382888	0.7445511	0.8161126529	0.809392057	0.7961831675	0.7966219	0.7779505222	0.7809639971	0.7772614668	0.7661323077	0.8112009888	0.8087133852	0.8021779055	0.7996747599	0.7890155578	0.7948331948	0.7989611894	0.7576672454	0.7987593805	0.7853807742	0.790118984	0.7911074389	0.7745355142	0.7772383111
RA_30_01_2018_M	0.787364	0.7829884326	0.7754969387	0.7879596106	0.7748793476	0.7825582631	0.7692856578	0.7745963451	0.7691558423	0.7685264157	0.7704703918	0.7458991652	0.7250849175	0.716814215	0.725391549	0.7374582181	0.7280368592	0.7338551399	0.7526113732	0.8025272284	0.7898210373	0.7447627808	0.7421666321	0.7634243366	0.7582799329	0.7816778345	0.7497703374	0.8090861995	0.8183359183	0.8038686235	0.8018594505	0.7854775678	0.7881400377	0.7820464109	0.7731036597	0.8195140354	0.8168920444	0.8095407428	0.8076345134	0.7950872078	0.8012628516	0.8060016448	0.7677193813	0.8058370291	0.7922411391	0.7967111305	0.7981046972	0.7794396544	0.785135557
RA_06_02_2018_M	0.7521459735	0.7480256142	0.7398145317	0.7526837855	0.7404148673	0.7482150651	0.7329323593	0.7263817463	0.7286121221	0.7290935251	0.7234170042	0.7003670045	0.6915897234	0.684877226	0.6829876476	0.7045742397	0.694547368	0.7013868538	0.7191872931	0.8110340551	0.7961950879	0.7513110476	0.7482233028	0.7699634911	0.7876797654	0.8134269746	0.7817670982	0.8404697442	0.8526533558	0.8355046671	0.8326636753	0.816402701	0.817047747	0.8102025423	0.8013269411	0.8502534171	0.8448890767	0.8358544104	0.8342216414	0.8190450452	0.8282803056	0.8345216835	0.7956410146	0.8342486409	0.8209591419	0.8269139471	0.8280869625	0.8098346662	0.8165517917
RA_13_02_2018_M	0.7380935714	0.7331378204	0.7259801082	0.7410385791	0.7274590904	0.7385169668	0.7201878461	0.7147968704	0.7138990435	0.718706047	0.7101403377	0.6752400957	0.6735532897	0.6787282819	0.6691993135	0.6915869939	0.692727807	0.6883942076	0.7075246312	0.7958380002	0.7779898221	0.7306272812	0.7203310551	0.7539704889	0.7732560328	0.7977391034	0.7673759606	0.8237791322	0.8365543308	0.8196378623	0.8168943838	0.800600329	0.8014514864	0.7954854784	0.7876831637	0.8355749193	0.8299932615	0.8234989354	0.8216473408	0.8022960669	0.8158237013	0.8218082782	0.8012461273	0.82049665	0.805575925	0.8116300673	0.8127810562	0.7957586106	0.8141463974
RA_20_02_2018_M	0.7563287097	0.7522758486	0.743925575	0.7594147203	0.7461766934	0.7561314926	0.7396156053	0.7343879726	0.7343370531	0.7386379483	0.7074026487	0.6948978356	0.700015245	0.7043131444	0.6937861694	0.7162481554	0.7086762874	0.7122329727	0.726975214	0.8236966939	0.8067806454	0.7581197749	0.7482623398	0.7817955164	0.8017429983	0.826678226	0.7956625409	0.8528319117	0.8645509255	0.8478121315	0.8438085312	0.8286439514	0.8294469876	0.8233507883	0.815271706	0.863304864	0.857531343	0.8513408345	0.8490407	0.8290923	0.8418589735	0.848612547	0.8094633524	0.8485899908	0.833791526	0.8403518958	0.8403683324	0.8246410017	0.8230778442
RB_06_03_2018_M	0.7667264484	0.7632504816	0.7521367192	0.7655597593	0.7551370102	0.7614072239	0.747679243	0.7404083832	0.7432281689	0.7434102615	0.7116279279	0.7076712	0.7188553329	0.7146125289	0.7059844472	0.7284501457	0.7185514748	0.7224847612	0.7356574132	0.8438968	0.8311165791	0.7826770978	0.7715418571	0.805594468	0.8251074825	0.8487160563	0.8152989338	0.8716277818	0.8823753059	0.8673433944	0.8640956777	0.8509470808	0.8536152	0.8474027084	0.8398143556	0.8827593117	0.8792832189	0.8728761462	0.8705694576	0.8525499378	0.8648374432	0.8709304128	0.8255500477	0.8696214348	0.8619779376	0.8667418334	0.8669107139	0.8562108072	0.851785774
RA_20_03_2018_M	0.7631464895	0.7588619291	0.7489025731	0.763506501	0.7522266708	0.7605383712	0.7442480036	0.7488746511	0.7430814413	0.7451740313	0.7474483031	0.7243162997	0.7123455438	0.7114032443	0.7025068744	0.7209419488	0.713795386	0.7137374719	0.7310617034	0.8012664882	0.7832474025	0.7375653986	0.7261186656	0.7608339305	0.7830124929	0.8093968953	0.7806073207	0.8376305594	0.8494050699	0.8327998833	0.8293628939	0.8147776204	0.8149901683	0.8069693641	0.8005887604	0.8519877294	0.8448406922	0.836926124	0.8345829579	0.8110521661	0.8252683214	0.8335511	0.8007203292	0.8339062578	0.8195402571	0.8259713653	0.825720278	0.8114067829	0.8081347151
RA_07_04_2018_M	0.7684607431	0.761627086	0.7571054478	0.7683039549	0.7596187168	0.7673951187	0.7574130846	0.7671305911	0.7591466927	0.7630963672	0.7674132373	0.7446086342	0.7336670997	0.7256929057	0.7228901386	0.7306105041	0.7279173449	0.7190083372	0.7386668573	0.8027299354	0.7862364572	0.7422724541	0.729213428	0.7636862844	0.7880288392	0.8150132387	0.7882453694	0.8451345	0.8575445071	0.840032724	0.8370159304	0.8229996593	0.8229861009	0.8161792022	0.8102729146	0.8628410469	0.8562077288	0.8478158337	0.8448810931	0.8229847062	0.8360019672	0.8428089393	0.8080675687	0.8440230872	0.8290404179	0.835834397	0.8357117261	0.8201211148	0.8064038646
RA_17_04_2018_M	0.8097144334	0.7932473586	0.8012235335	0.813224044	0.8101315424	0.812579175	0.7999512599	0.8111368717	0.7947174768	0.8109078284	0.8173298091	0.7714672686	0.7572530422	0.7570200421	0.7550773796	0.7664773234	0.7703465852	0.7471712494	0.7718409799	0.7630743711	0.7414101863	0.7132403151	0.7266572503	0.7308883749	0.7538199492	0.7783332559	0.7645126587	0.8079177311	0.8265579659	0.8049266562	0.8037587823	0.7874204937	0.7877222637	0.7791946338	0.7733129806	0.8336840665	0.8277748933	0.8175000646	0.8170017536	0.7919875336	0.8067289908	0.8109588826	0.820663	0.8140701628	0.7957194769	0.8035874607	0.8047558388	0.7909235732	0.7767653772
RA_24_04_2018_M	0.7934960141	0.7904124428	0.7839746655	0.7957978264	0.7855454429	0.7904281686	0.7754035701	0.7756375429	0.77387874	0.7738710095	0.7510617755	0.7394857349	0.7444923934	0.7499775	0.7375894195	0.7596748919	0.7502619378	0.7474801106	0.7667525534	0.8502598626	0.8351333455	0.7903542419	0.7771221	0.8124627188	0.8349871422	0.8605506327	0.8284313027	0.8827583714	0.8955219015	0.8804147847	0.8768587584	0.8639264571	0.8657443664	0.8589655801	0.8509487423	0.8957434844	0.8924224117	0.8854884031	0.8820725408	0.8711510261	0.8763327341	0.8813125982	0.8393875117	0.8815946112	0.8708611351	0.8757512068	0.8765899038	0.8628246726	0.8483199332
RB_18_04_2017_M	0.8696937459	0.8670720607	0.8679497124	0.8699110528	0.8748033936	0.8704770446	0.8690880371	0.8695266717	0.8657977048	0.8731817161	0.8862133236	0.8624376212	0.8461786539	0.8390642379	0.8533523334	0.8611356917	0.8469847787	0.8114740607	0.7955216444	0.801564642	0.7949829439	0.762332698	0.7644448527	0.7459599587	0.7280818193	0.7124016529	0.6967107328	0.7234109702	0.7194913725	0.7054070604	0.7233672914	0.7185209089	0.7157516305	0.7235181747	0.6855563152	0.7088393506	0.7073298805	0.7116379567	0.7136431127	0.7340529617	0.7346196508	0.7169259215	0.6982666172	0.7201797963	0.7284973375	0.7153287876	0.7218229403	0.7075636345	0.7403244417
RB_24_04_2017_M	0.8784824977	0.8758714227	0.8754014938	0.8786672033	0.8832000146	0.8799286842	0.8782600122	0.883389609	0.8781432681	0.8849047395	0.8997267858	0.8825201642	0.8746404695	0.877697463	0.8818098246	0.890342118	0.8815202725	0.8609095616	0.8567333513	0.8690502059	0.8600490679	0.8316005978	0.8286052742	0.8138343423	0.7997991006	0.7867889584	0.7827902779	0.8024013766	0.8033411852	0.7933456203	0.7962341483	0.7839798968	0.780007582	0.788381329	0.7724054162	0.7962683519	0.7889926376	0.7923450825	0.796510107	0.8005425989	0.8022815373	0.8016601273	0.7881915931	0.7974424266	0.8030707508	0.792704439	0.7975000924	0.7826822846	0.83109908
RB_02_05_2017_M	0.8765796358	0.8747890565	0.8732748226	0.877366441	0.8762054723	0.8782154253	0.8777538472	0.8768333601	0.8732056078	0.8788152939	0.8881173678	0.8735777212	0.8694505044	0.8745271004	0.8767810678	0.8831178812	0.8729246207	0.8501342873	0.8244805159	0.8664003338	0.8564459785	0.8169015028	0.8137590725	0.7930136347	0.7954377375	0.8165327468	0.803534067	0.8301902085	0.8486788151	0.8428683314	0.8427336337	0.8220490691	0.8308104961	0.8276232982	0.8191772277	0.8477584816	0.8403890399	0.8448834498	0.8448762008	0.843003002	0.8440482766	0.8431523471	0.8044945835	0.8385448018	0.8309036294	0.825610518	0.8284397314	0.8182431272	0.8197546622
RB_2017_05_08_M	0.8543255675	0.8473183985	0.8403121844	0.8469031837	0.8341821731	0.8385313068	0.8396077075	0.8418781135	0.8472159375	0.8518404445	0.8543215258	0.8380641915	0.8288473455	0.8357437396	0.8465697921	0.8511358382	0.8369198631	0.8095376476	0.7980635736	0.8380024916	0.8336641834	0.7809122929	0.7722946668	0.7771368792	0.7739971842	0.7947930744	0.7616670145	0.8164235184	0.8284197257	0.8222440444	0.8208439612	0.7980538019	0.8082866451	0.8052350337	0.7887594261	0.8264917297	0.8192898542	0.8242142186	0.8245380228	0.8226309242	0.8246006825	0.8220045623	0.7564650653	0.8202402337	0.8141014119	0.811533145	0.8147485352	0.8042536621	0.7822596069
RB_20_03_2018_M	0.8492004663	0.8490065886	0.8382525449	0.8425170638	0.8278643225	0.8328417663	0.834106953	0.8369374799	0.84441762	0.8456084379	0.8526866306	0.845606961	0.8495516217	0.8406846053	0.8465802778	0.8486672335	0.8367784225	0.8172114441	0.8089616376	0.8637771774	0.8581461028	0.7989579095	0.7884616625	0.7996285898	0.8025172025	0.8170273615	0.7762748973	0.7885087501	0.7787191357	0.7622059174	0.7504268508	0.7337365474	0.7209667489	0.7038869558	0.6946572687	0.7275935821	0.719177626	0.7221928695	0.7260335521	0.7259679519	0.7051839745	0.7056515083	0.6927547313	0.690024666	0.6768455266	0.6672752342	0.6637508744	0.6663613164	0.758876778
[truncated: 159 more columns]
