# Supplementary material for: Multistability and Reversibility of Aerobic Granular Sludge Microbial Communities Upon Changes From Simple to Complex Synthetic Wastewater and Back
Source: Front Microbiol. 2020 Nov 26;11:574361. doi: 10.3389/fmicb.2020.574361 (PMC7726351; doi:10.3389/fmicb.2020.574361)
Supplement: Supplementary Data Sheet 4 — P-values of the t-test between the mean relative abundance of the bacterial taxa (at genus level, after Hellinger transformation) in the different stable states grouped by wastewater type (simple, complex monomeric and complex polymeric). Indication of the divergent, abundant and discriminant bacterial taxa. Mean relative abundances of the bacterial taxa in the different wastewater types at stable state. [file Data_Sheet_4.csv]

taxon	pval_simple_vs_complexmo	p_val_simple_vs_complexpo	p_val_complexmo_vs_complexpo	divergent	abundant	discriminant	mean_simple	mean_complex_monomeric	mean_complex_polymeric
g__Pseudomonas	0.0023523979	0.011060455	0.7302968091				0.0001605923	0.0002940966	0.0001809556
g__Acinetobacter	9.96E-08	6.03E-06	0.002495557	yes			0.003258918	0.0001985344	0.0002821524
g__Thiothrix	3.46E-07	2.77E-07	1.97E-25	yes	yes	yes	0.0314197471	0.0749310612	0.0058246569
g__Candidatus Competibacter	0.1976010063	2.81E-13	4E-15	yes	yes	yes	0.0431366364	0.0358771279	0.0006126719
g__CPB_S60	0.0229328506	7.73E-05	2.54E-18	yes			0.0016089466	0.0001558576	1.84E-06
g__CPB_S18	0.0034499322	0.0003901419	6.73E-08	yes	yes	yes	0.0143430141	0.0004087016	0
g__CPB_C22&F32	1.95E-10	0.1224936981	2.30E-11	yes	yes	yes	0.0019744403	0.0156045389	0.0012201737
g__Dokdonella	1.71E-07	1.70E-12	4.27E-07	yes			0.0001576228	0.0017190635	0.0027770864
g__Chiayiivirga	0.0001763926	0.0022700003	0.2923065833				7.97E-06	5.44E-05	6.47E-05
g__Stenotrophomonas	1.54E-07	0.0001546759	3.68E-07	yes			7.44E-05	6.10E-06	0.0003360496
g__sipK9	0.630473605	0.7161078882	0.1928652842				0.0013648507	0.0017251435	0.0013966732
g__Pseudoxanthomonas	0.0415960226	0.019465938	2.88E-18	yes	yes	yes	0.0166234952	0.0156193254	0.002247753
f__Xanthomonadaceae;g__unclassified	0.8109031853	0.0001578287	0.0001614848				9.42E-07	2.67E-06	0.0028026291
g__Lysobacter	0.1012757542	9.60E-15	4.82E-13	yes	yes	yes	0.0008121508	0.004025674	0.0100427785
g__Aquimonas	1.61E-11	7.81E-10	0.36594439	yes			0.0049915301	0.0017170026	0.0008827327
g__Thermomonas	0.0107505496	0.0108012256	0.4495485366				2.78E-05	0.0002613661	0.000132855
g__Tahibacter	0.0201999791	4.25E-07	7.99E-05	yes			0.0057475336	0.0030673872	0.0007791489
g__CCM19a	1.02E-10	6.86E-13	0.0007793707	yes			0.0004142649	0.0001271704	4.62E-05
g__Thiorhodospira	0.3263721572	0.003410221	2.96E-06	yes			3.37E-05	5.75E-05	8.34E-06
g__Legionella	0.002650193	0.006284869	2.08E-05	yes			1.71E-05	0.0002332257	0
g__Coxiella	3.37E-11	0.0217370496	8.38E-08	yes			0	6.06E-05	1.99E-06
o__NKB5;g__unclassified	0.1007896804	0.5881030276	0.2753417763				3.44E-05	3.96E-05	2.67E-05
g__Citrobacter	2.84E-09	5.34E-09	2.95E-08	yes			6.84E-06	8.47E-05	0.0016622683
g__Enterobacter	NA	0.0036003798	0.0036003798				0	0	0.0007670798
g__Kluyvera	0.1588284856	NA	0.1588284856				0	9.20E-06	0
g__Aeromonas	0.3227756793	1.10E-08	2.58E-08	yes			4.89E-05	0.0001826393	0.000183439
g__Candidatus Nitrotoga	0.2046943969	0.9750872579	0.1051518474				0.0065691763	0.00725072	0.0053863946
g__Nitrosomonas	5.45E-08	1.32E-08	0.3846347018	yes			0.0027086432	0.0012587013	0.0011444333
g__A0837	7.92E-15	5.66E-11	0.0653339124	yes			2.84E-05	0.0005915007	0.0002233536
f__Nitrosomonadaceae;g__unclassified	7.09E-11	6.45E-07	0.1879021457	yes			0.0001915832	9.30E-05	7.32E-05
f__Comamonadaceae;g__unclassified	0.0125013221	0.0019419822	0.1754863705		yes		0.011020123	0.0080703997	0.0061131815
g__Comamonas	0.0764640413	0.0465427425	0.6176462719				0.0002589223	0.0001577677	0.0001109306
g__Rubrivivax	6.70E-17	NA	6.70E-17	yes			0	0.0003398933	2.52E-06
g__Diaphorobacter	0.028372215	2.40E-07	3.70E-07	yes			0	3.19E-06	0.0007959208
g__Variovorax	2.04E-06	0.2598635532	0.0218520008	yes			2.12E-05	7.62E-05	2.63E-05
g__Brachymonas	1.05E-16	NA	1.05E-16	yes			0	0.000432186	0
g__Ottowia	7.53E-34	1.99E-05	2.54E-28	yes			5.36E-05	0.0031596549	0.0001835408
g__Sphaerotilus	0.0010942183	0.0011206886	1.11E-06	yes			2.09E-05	0.0002944564	0
g__Rhizobacter	2.27E-25	7.68E-10	0.0048327765	yes			0	4.49E-05	8.06E-05
g__Rhodoferax	6.17E-07	7.81E-06	1.68E-08	yes			0.000150619	0.0001075746	0.0006655806
g__Acidovorax	0.5548236143	0.1980715473	0.0389695913				0.0002684709	0.00053936	0.000129229
g__Simplicispira	6.11E-06	9.07E-06	0.4105354935	yes			0.0023731536	0.00823953	0.0058856434
g__Delftia	0.3460120619	0.5833670296	0.1984861395				0.0001285643	5.19E-05	5.34E-05
g__Hydrogenophaga	1.17E-05	0.0594909532	0.0025862851	yes	yes	yes	0.0050926235	0.0023344659	0.0102527871
g__Limnohabitans	0.4088980695	0.0212082771	0.0024271971				0.0004045911	0.0001493187	2.04E-05
g__Leptothrix	2.76E-05	0.1389098618	0.0002209836	yes			0.0035411842	0.0021658612	0.0026271545
g__Alicycliphilus	0.0332547349	1.11E-06	1.53E-06	yes			6.87E-07	7.03E-06	0.0046242924
g__Cupriavidus	0.0024835867	0.6543702766	0.0016707636				5.35E-06	5.50E-05	2.34E-07
g__Burkholderia	1.42E-05	6.68E-05	0.9537552135	yes			0.0001345437	2.23E-05	1.71E-05
g__Lautropia	0.0124930502	6.37E-13	8.06E-11	yes			4.09E-05	7.96E-05	0.0006284913
f__Alcaligenaceae;g__unclassified	0.5307842971	0.4535101106	0.7478136918				0.0045758738	0.0054435352	0.0043458317
g__Candidatus Accumulibacter	3.30E-31	2.66E-22	0.2799084359	yes	yes	yes	0.2961997477	0.1061568298	0.1016673847
g__Propionivibrio	3.69E-06	9.45E-06	0.5188617707	yes			0.0045142181	0.0011769346	0.001036905
g__Ferribacterium	0.0005424763	0.0029857701	0.0116699717		yes		0.0352457149	0.00050978	0.0096416407
g__Rhodocyclus	0.1888409015	5.22E-09	1.07E-08	yes	yes	yes	0.0159694922	0.0045883443	0.0007564849
f__Rhodocyclaceae;g__unclassified	0.5115872761	0.1826932953	0.0246276915				0.0015567583	0.002370452	0.0032777172
g__Zoogloea	3.91E-09	0.5304052226	2.25E-09	yes	yes	yes	0.037572543	0.0064794939	0.0491568882
g__Sulfuritalea	7.35E-07	1.60E-08	1.56E-14	yes			0.0015894913	0.0052054875	0.0004840109
g__Thauera	7.14E-06	0.0062737368	0.0001137218	yes			0.00014011	2.26E-05	0.0023320904
g__Dechloromonas	0.2159148764	0.0022231722	1.66E-05	yes	yes	yes	0.012454204	0.012810861	0.0398590078
g__Denitratisoma	1.72E-06	0.0002240338	9.94E-17	yes			0.0003245841	0.0011994228	2.24E-05
g__Leeia	0.3199915894	0.3286946832	0.431873508				0	1.02E-07	5.51E-07
o__SC-I-84;g__unclassified	0.0030640779	0.0004425654	0.0429213486				1.37E-05	5.95E-05	7.11E-05
f__Hydrogenophilaceae;g__unclassified	0.0013029874	0.0007776207	1.91E-07	yes			0.0001089125	3.29E-05	0.0003592496
g__Bosea	1.03E-16	NA	1.03E-16	yes			0	0.0002843661	0
g__Bradyrhizobium	3.63E-23	0.5159280024	1.10E-18	yes			6.54E-07	7.70E-05	2.54E-06
g__FukuS110	1E-15	0.6463962941	4.41E-15	yes			4.80E-05	0.000335659	3.23E-05
g__Methylorosula	0.3954677488	0.0006941191	4.57E-09	yes			6.14E-05	2.03E-05	0
g__JG35-K1-AG5	0.4070457438	4.07E-10	1.33E-07	yes			0.0015383879	0.0015264197	0.0003728281
g__Nordella	0.1306703155	0.3386166616	0.5593064935				0.0001336735	0.000114424	0.000110709
g__MNG7	2.59E-05	0.2763405109	2.84E-15	yes			0.0001874551	3.51E-05	0.0001496752
f__B142;g__unclassified	3.55E-28	0.0004566192	5.03E-22	yes	yes	yes	0.0016174179	0.0344489189	0.0018573911
g__Aminobacter	7.18E-14	0.1291248218	1.73E-28	yes			0.0023111874	0.00031862	0.0027726629
g__Mesorhizobium	3.26E-05	3.89E-05	0.772377456	yes			0.0050229785	0.0005450255	0.0017521075
g__Pseudaminobacter	6.47E-06	1.26E-05	0.1041110081	yes			0.0003970487	0.000261566	0.0002381318
g__Nitratireductor	2.91E-09	0.0962549332	1.18E-12	yes			4.02E-06	5.24E-05	3.69E-07
g__Meganema	7.01E-05	0.5887452698	7.32E-05		yes		0.003608732	0.0106054249	0.0028418972
g__Rhodoplanes	8.47E-11	0.0140094055	2.30E-14	yes			4.64E-06	5.25E-05	0
g__Hyphomicrobium	4.53E-12	0.0013337937	2.32E-14	yes			0.0006911019	0.0014077827	0.0003429249
g__Devosia	2.19E-05	0.0720651683	0.0088467388	yes			0.0018129079	0.0037580527	0.0019361086
f__A0839;g__unclassified	0.0132908264	0.0105405184	0.9133827715				0.0003354871	0.0012515346	0.0006124616
g__Neorhizobium	4.22E-08	2.12E-09	0.0105597088	yes			0.0006497452	0.0015428463	0.0019467046
g__Shinella	3.23E-33	2.55E-13	0.0010845643	yes			0.0002746681	0.0052316859	0.0090766873
g__Rhizobium	0.3300012955	2.17E-16	5.09E-12	yes			0.0001855334	0.0001982415	0
g__Pseudolabrys	3.05E-06	0.0002524152	2.23E-14	yes			1.71E-05	7.48E-05	9.48E-07
g__Variibacter	2.75E-13	3.47E-06	0.9493982167	yes			1.14E-05	5.79E-05	4.94E-05
g__Phreatobacter	6.25E-09	0.12982274	0.0011068485	yes			0.0001269695	0.0003064882	0.0001475273
f__Rhodobacteraceae;g__unclassified	0.0675874972	0.238313614	0.8174917611				0.0029126004	0.001843484	0.0014859415
g__Rubellimicrobium	0.3245871275	3.61E-10	3.45E-10	yes			9.42E-07	0	0.0014252075
g__Gemmobacter	0.7294648444	0.0010449861	4.30E-06	yes			0.0037898224	0.003593848	0.0006372135
g__Rhodobacter	7.84E-11	1.30E-13	0.0003178056	yes	yes	yes	0.0155643532	0.0255922369	0.0339320135
g__Defluviimonas	0.3962907056	0.0004638479	0.000197343				0.004508477	0.0044932982	0.0067952225
g__Paracoccus	0.6611452608	0.9545210529	0.4020969762		yes		0.0088705046	0.0090251887	0.0114246617
g__Acidocella	9.38E-10	0.0072366787	1.73E-09	yes			0.0001688782	4.84E-05	0.000307044
g__Roseomonas	0.5753195418	6.64E-12	1.89E-11	yes			1.36E-05	1.04E-05	0.0002528986
f__DA111;g__unclassified	4.01E-05	2.12E-05	0.2706550493	yes			0.0002350553	5.00E-05	3.50E-05
f__Rhodospirillaceae;g__unclassified	0.005412682	0.8201068963	0.0004666884				0.0099807217	0.003957948	0.0076516391
g__Dongia	2.42E-16	2.35E-21	1.12E-06	yes			0.0022273846	0.0003916923	0.0001187829
f__B79;g__unclassified	1.28E-11	0.4502785855	1.10E-16	yes			0.0002874308	2.22E-05	0.0002201753
g__Reyranella	0.0002063213	5.53E-07	0.9014200915	yes			3.94E-05	0.0001813077	8.74E-05
f__I-10;g__unclassified	1.81E-19	7.47E-14	0.0554112672	yes			0.0002571553	2.12E-05	2.92E-05
f__Hyphomonadaceae;g__unclassified	7.96E-08	1.47E-18	2.56E-23	yes	yes	yes	0.0135573618	0.0046490562	0.0002244528
g__Hirschia	0.0521302374	0.0068565551	7.98E-06	yes			0.0001159158	9.40E-05	0.0001969655
g__Brevundimonas	0.6811022775	0.3857246544	0.4107159638				0.0013876978	0.0010775752	0.0009590905
g__Novosphingobium	0.1886960724	0.8851920634	0.1326883398				0.0029070585	0.0027187399	0.0015384371
g__Sphingosinicella	2.76E-09	6.74E-09	0.2566497611	yes			0.0033859929	0.000452421	0.0004522093
g__Sphingopyxis	1.88E-21	0.0006655776	0.1702581811	yes			0.0029945546	0.0011766003	0.0018276496
g__Sphingomonas	1.11E-18	1.31E-09	1.47E-07	yes			3.80E-05	0.0003604032	0.0025162902
f__Sphingomonadaceae;g__unclassified	6.58E-09	0.0021389766	4.02E-17	yes			0.0023660949	2.66E-05	0.0010021143
f__Ellin6055;g__unclassified	4.20E-05	1.68E-12	1.50E-11	yes			3.02E-05	0.0001358289	0.0013383318
o__DB1-14;g__unclassified	1.37E-15	5.94E-09	0.0002085421	yes	yes	yes	0.0193759293	0.0025467458	0.0064860478
o__Rickettsiales;g__unclassified	0.0039155265	0.0164183931	0.0213781784				0	2.50E-06	0.0003403679
f__SM2D12;g__unclassified	3.69E-05	7.06E-05	0.9699593749	yes			0.0044319123	0.0004627304	0.0004927821
g__Candidatus Odyssella	2.68E-16	0.5090332241	9.35E-15	yes			5.42E-05	0.004392042	0.0002224053
g__Phaselicystis	1.09E-20	0.1383860626	3.75E-11	yes			0.0008760944	7.45E-05	0.0011356373
f__P3OB-42;g__unclassified	0.0099144627	3.90E-06	7.32E-05	yes			0.0007562419	0.0003921505	9.46E-05
g__mle1-27	0.8643268751	1.98E-06	2.13E-06	yes			5.66E-05	0.0001139253	0.0009335949
f__mle1-27;g__unclassified	0.0110996212	0.5616731931	0.0252606677				0.0005684153	0.0004442335	0.0004670252
g__Nannocystis	0.0007617787	0.0004263605	9.79E-05				0.000618392	2.76E-06	0
g__Sorangium	0.1649004301	0.9129412821	0.0054007574				0.0012195349	0.0004637316	0.0003104918
g__Haliangium	0.3275455389	7.85E-08	2.70E-07	yes			0.0009812006	0.0012956415	9.00E-05
g__Sandaracinus	0.7968600673	0.3573368317	0.3394164318				0.0001702558	0.000249379	0.0001635179
g__Bdellovibrio	5.09E-09	0.3779894084	9.04E-11	yes			0.0019786068	0.0050254899	0.0017223991
g__OM27 clade	0.2692049659	7.14E-06	6.33E-06	yes			0	1.73E-07	0.0005927468
g__Peredibacter	8.83E-05	0.0078939636	9.71E-06	yes			9.09E-05	4.44E-05	0.0001675629
o__Oligoflexales;g__unclassified	0.1315554119	0.3831003468	0.9165757595				0.0002626537	0.0004707481	0.0004005234
g__32C6	8.29E-08	2.40E-08	0.3886417432	yes			0.0011030479	0.0001860045	4.55E-05
g__Desulfarculus	5.50E-06	NA	5.50E-06	yes			0	3.62E-05	0
f__Desulfobulbaceae;g__unclassified	0.0076858405	0.0003079325	7.45E-12	yes			0.0002307187	0.0005675341	3.26E-05
c__TA18;g__unclassified	1.08E-10	2.23E-09	0.526044642	yes			0.0006636562	0.0001553752	0.0001022088
g__Arcobacter	0.0001552138	0.0008002387	0.2465555953				5.97E-05	3.67E-06	3.37E-06
p__Candidate division SR1;g__unclassified	0.0002326494	0.0181156064	0.1154461292				5.36E-07	5.52E-05	0.0003757784
g__Christensenellaceae R-7 group	1.67E-05	0.0479155752	0.0571460659	yes			1.11E-05	7.32E-05	2.70E-05
g__Acidaminobacter	1.05E-12	5.51E-05	0.0158719418	yes			2.39E-06	0.0001124814	2.63E-05
g__Desulfurispora	0.0001467089	0.0061693256	8.88E-08	yes			4.03E-06	5.64E-05	0
f__Veillonellaceae;g__unclassified	0.4371560528	0.9438520346	0.3068858055				2.32E-05	3.39E-05	9.19E-06
g__Lactococcus	0.0000001	1.24E-11	8.70E-11	yes			4.71E-07	1.72E-05	0.0002133618
p__Armatimonadetes;g__unclassified	8.23E-12	3.03E-09	0.9455914196	yes			0.0006566787	0.0002577151	0.000160622
f__SJA-28;g__unclassified	0.0067593129	3.87E-05	0.0033530294		yes		0.0158017022	0.0084733009	0.0046087699
g__K2-30-37	6.12E-14	5.62E-05	0.000298513	yes			0.0002125918	0.0005239466	0.0002162293
f__OPB56;g__unclassified	9.27E-06	3.85E-08	0.0020228436	yes	yes	yes	0.0102112982	0.0046049329	0.0024159061
f__Chlorobiaceae;g__unclassified	0.977219082	4.44E-05	3.79E-12	yes			0.0001279905	0.0001656326	8.60E-06
g__Ignavibacterium	0.1232225554	4.21E-05	1.30E-08	yes			0.0009782461	0.000391494	5.71E-05
g__Blastocatella	1.08E-06	3.98E-06	1.37E-08	yes			0.0008018594	0.0003112494	0.0043120731
g__SBRFL126	4.55E-08	7.75E-08	5.83E-09	yes			5.44E-05	2.50E-05	0.0009208935
c__Acidobacteria;o__Subgroup 6;g__unclassified	0.8780344054	0.03286561	0.0170570814				0.0005676408	0.0005787679	0.0003533246
g__Bryobacter	0.0190384311	6.17E-07	0.0001183285	yes			0.0001212875	7.98E-05	2.15E-05
f__SJA-149;g__unclassified	2.12E-10	7.81E-06	0.1604707595	yes			0.0005303053	0.0001516533	0.0001757823
f__Holophagaceae;g__unclassified	1.20E-09	8.15E-10	2.80E-21	yes			0.000387479	0.0009436735	6.29E-05
g__Geothrix	0.001040124	0.0125620627	3.75E-17	yes			1.86E-05	0.0001149745	4.06E-06
c__Acidobacteria;o__Subgroup 7;g__unclassified	2.09E-07	0.1657800143	1.43E-08	yes			1.74E-06	5.23E-05	0
g__Nitrospira	0.1489432986	0.0004983202	8.72E-14	yes	yes	yes	0.0104467134	0.0021160204	8.71E-05
c__Fibrobacteria;g__unclassified	0.0046202934	0.0924826484	3.17E-07	yes			0.0001017265	4.66E-05	0.0001167544
g__Dictyoglomus	1.09E-12	0.3245871275	6.51E-13	yes			1.19E-06	0.0001882764	0
g__Victivallis	2.70E-06	1.81E-05	6.72E-17	yes			2.40E-05	6.21E-05	0
p__Gracilibacteria;g__unclassified	4.33E-05	0.0179187605	1.12E-05	yes			0.001076025	3.65E-05	0.0009826444
o__Gaiellales;g__unclassified	0.5188193568	8.53E-09	1.57E-08	yes			4.67E-06	2.67E-05	0.0012019628
g__LF_BF07	6.54E-12	0.1836940466	7.62E-09	yes			2.36E-05	7.76E-05	1.77E-05
g__K2-78	1.02E-05	0.0019841592	4.55E-09	yes			1.20E-05	0.0001469401	7.27E-07
g__Propioniciclava	9.68E-57	7.71E-28	2.60E-06	yes	yes	yes	0.0090613551	0.1261715451	0.0770322248
g__Micropruina	6.42E-43	1.20E-11	0.0192370078	yes	yes	yes	0.0001272278	0.0326913271	0.0218479647
g__Propionicimonas	3.57E-54	3.93E-17	2.13E-27	yes	yes	yes	0.0015206308	0.0986855701	0.0198860155
g__sbr-gs28	1.86E-20	1.72E-22	2.01E-07	yes	yes	yes	0.0005617161	0.0517241048	0.0875195335
g__Microlunatus	1.96E-06	1.99E-06	0.00001	yes			3.36E-05	0.0001270472	0.0026869891
f__Propionibacteriaceae;g__unclassified	5.51E-23	9E-16	7.30E-08	yes			3.30E-07	0.0003231817	0.0005547688
g__Tessaracoccus	0.1038436287	0.0067525784	0.0069447017				0	7.65E-08	0.0004415703
g__Nocardioides	5.26E-21	7.86E-13	0.0008603425	yes	yes	yes	0.0001034492	0.0075123866	0.0123909912
g__Arcanobacterium	0.0009828275	2.23E-08	8.69E-08	yes			2.48E-05	8.42E-05	0.0019701818
f__Actinomycetaceae;g__unclassified	2.28E-25	5.69E-11	0.0006011497	yes			2.61E-05	0.0046466899	0.0069635936
g__Humibacter	0.200089175	0.002650689	0.0073096159				0	3.56E-05	0.0001838029
g__Microbacterium	0.096922932	0.0011559838	0.0010055146				1.96E-06	5.18E-07	0.0030517921
g__Diaminobutyricimonas	0.082066514	4.56E-06	3.14E-05	yes			4.76E-05	0.0003814692	4.99E-06
g__Lysinimonas	2.75E-08	6.92E-06	0.7935668526	yes			5.17E-05	1.85E-05	1.39E-05
g__Leucobacter	0.1621116556	7.97E-16	1E-15	yes			8.02E-07	0	0.001077429
g__Tetrasphaera	4.57E-07	0.0312671273	7.42E-06	yes	yes	yes	0.0238491356	0.0317853356	0.0298255138
g__Serinicoccus	0.8138608985	6.56E-05	7.49E-05				4.16E-06	2.27E-05	9.43E-05
g__Myceligenerans	1.22E-17	4.01E-09	0.2424872769	yes			0	0.0001325134	0.0001026052
g__Brevibacterium	0.005950864	1.53E-08	3.74E-07	yes			0	1.90E-05	8.03E-05
f__Dermatophilaceae;g__unclassified	0.5778641753	0.0287446331	1.67E-07	yes			0.0001079023	5.04E-05	0
g__Cellulomonas	1.92E-19	2.32E-09	0.011162972	yes			0	0.0002652647	7.65E-05
g__Salana	0.0867945853	0.0205249595	0.0189723851				2.04E-06	2.17E-07	0.0031806543
g__Dietzia	1.44E-10	0.1724388534	7.62E-09	yes			0	4.46E-05	1.67E-06
g__CL500-29 marine group	1.66E-09	0.0317510166	4.01E-08	yes			0.0003719909	0.0001086139	0.0004710241
g__Iamia	0.0041624044	0.4479647534	0.0145142648				0.0001223473	7.89E-05	0.0001771527
p__SHA-109;g__unclassified	1.06E-22	2.71E-06	0.0001801873	yes			6.95E-05	0.0046132926	0.00136995
p__TM6;g__unclassified	0.531176997	0.01172853	0.0043947857				3.89E-05	2.12E-05	0.0001395782
p__Candidate division WS6;g__unclassified	6.14E-09	0.5161259746	1.73E-08	yes			3.48E-05	0.000198917	1.53E-05
g__Skagen138	1.24E-09	2.08E-12	1.74E-14	yes			0.0003730377	0.0002208731	0.0027860499
g__Gemmatimonas	1.88E-13	2.94E-16	1.79E-19	yes			0.0001387874	7.79E-05	0.0009158275
c__Cyanobacteria;o__SubsectionIII;f__FamilyI;g__unclassified	0.000364941	0.0143933716	0.1668805937				0.000144819	3.58E-05	3.56E-05
c__ML635J-21;g__unclassified	5.89E-06	0.0794444857	0.0057822159	yes			0.0003575471	7.72E-05	0.0001933131
p__SM2F11;g__unclassified	0.3245871275	0.0014622738	0.0013697201				2.68E-07	0	0.0004172152
g__CYCU-0281	1.37E-17	0.0035037362	1.80E-07	yes	yes	yes	0.0171687895	0.0032451827	0.0523360782
f__Saprospiraceae;g__unclassified	0.2288404348	7.56E-10	4.57E-10	yes	yes	yes	0.0031817037	0.002738745	0.0180255026
g__QEDR3BF09	2.89E-10	0.007184898	4.31E-05	yes			0.0012029626	0.0003881317	0.0046666414
g__Aureispira	0.0696807329	0.0040232802	0.0794609927				4.53E-05	8.65E-05	8.69E-05
g__Haliscomenobacter	0.0076670951	1.39E-14	1.83E-14	yes			0.0008944756	0.0005020835	0.0068696605
g__Lewinella	0.0121336196	4.11E-05	1.25E-07	yes			0.0001931591	4.37E-05	0.0006194701
g__Phaeodactylibacter	0.0040809451	0.645010206	0.0317465815				0.000177828	0.000103403	0.0001347098
g__MK04	0.0093388309	0.1137719272	0.0007697731				4.07E-05	0.0005497291	1.85E-05
g__Terrimonas	4.74E-08	0.5703791422	1.63E-12	yes			0.004243674	0.000699751	0.0030716999
g__Niabella	3.20E-21	6.28E-11	5.61E-09	yes	yes	yes	3.79E-05	0.0018942572	0.0188016797
g__Filimonas	0.0128048106	3.15E-08	2.28E-14	yes			0.0031894341	0.0014578531	0.0003119713
f__Chitinophagaceae;g__unclassified	2.71E-11	0.0003713137	0.0022118531	yes			0.0063539735	0.0013632312	0.0026042187
g__Ferruginibacter	0.1420148879	0.0007944773	0.0001888038				0.0042610291	0.0024376609	0.0004785182
g__Taibaiella	0.0010402337	0.000484987	0.0044949472				0.0003410829	3.70E-06	0
g__Hydrotalea	0.0021070223	1.66E-05	0.0002674995	yes			0.0007076802	0.0001542179	4.75E-05
g__Flavitalea	6.99E-08	7.71E-14	7.31E-09	yes			0.0004893384	0.0001228493	2.88E-05
f__NS11-12 marine group;g__unclassified	2.35E-07	0.2647776118	5.55E-10	yes			0.0007351329	4.86E-05	0.0004405851
f__env.OPS 17;g__unclassified	1.30E-06	0.7495822449	4.47E-05	yes			0.0013532057	0.002517415	0.0010269335
g__Pedobacter	0.0226360556	1.45E-05	1.48E-05	yes			0.005463741	0.0036423326	0.0016845712
g__Sphingobacterium	2.66E-08	0.0013501873	2.87E-18	yes			0.0001516813	0.0002976416	1.51E-05
g__Nubsella	2.98E-25	0.0009462242	9.71E-25	yes			4.52E-05	0.0005464469	1.57E-05
f__WCHB1-69;g__unclassified	0.2361271119	0.0029979267	0.0020487402				1.50E-06	5.33E-07	0.0001248876
f__KD3-93;g__unclassified	0.1230203221	0.0119095384	0.0004695312				5.16E-05	2.53E-05	0.0001305747
f__PHOS-HE51;g__unclassified	0.002680501	1.23E-05	5.14E-06	yes			1.29E-05	1.02E-05	0.0012597025
f__Cytophagaceae;g__unclassified	3.99E-13	3.07E-08	0.0021243898	yes	yes	yes	0.0460242217	0.0094955486	0.0146108754
g__Runella	7.93E-29	3.09E-07	0.0037711341	yes			0.0001536888	0.0017423141	0.008432806
g__Emticicia	1.69E-06	0.0101200153	0.5848432597	yes			8.64E-05	0.0003469248	0.0003082444
g__Persicitalea	1.76E-07	0.8383922075	6.67E-09	yes			0.0092459542	0.002009054	0.0073911533
g__Flectobacillus	0.0169544328	0.0003184948	0.000518635				9.32E-07	6.52E-06	0.0002724045
g__Leadbetterella	0.930124288	0.0002546548	0.0002619969				1.45E-05	0.000502032	0.0028599777
f__Rhodothermaceae;g__unclassified	3.22E-08	0.5658049138	9.50E-12	yes			0.0006794219	1.31E-06	0.0004453257
g__Soonwooa	0.4640370022	1.31E-05	2.86E-11	yes			0.0011271393	0.0022536361	4.23E-06
g__Flavobacterium	7.82E-18	5.54E-23	1.42E-11	yes	yes	yes	0.0751598457	0.0257486708	0.0089764384
f__Flavobacteriaceae;g__unclassified	6.60E-06	0.0404604786	8.39E-15	yes			0.0001536824	0.000293626	8.48E-06
g__Chryseobacterium	0.2104392376	0.0015967114	1.24E-05	yes			0.007090236	0.0010288663	2.04E-05
g__Cloacibacterium	0.5132123074	0.3409331184	0.7403541187				1.65E-05	5.84E-05	1.07E-05
f__NS9 marine group;g__unclassified	0.7172754681	0.2658171338	0.2701584222				0.0005835611	0.0005564053	0.0002406552
g__PHOS-HE28	0.0320551321	0.2297066946	0.0001070924				0.0001049488	6.85E-05	0.0001017723
g__Fluviicola	0.0296808655	5.48E-06	8.68E-11	yes			0.0006125437	0.0003821646	1.95E-05
g__Paludibacter	2.64E-05	3.51E-06	0.06323634	yes			0.000730235	0.0001591605	2.74E-05
f__Porphyromonadaceae;g__unclassified	6.45E-08	6.45E-08	NA	yes			0.0019777551	0	0
g__Blvii28 wastewater-sludge group	0.0017059102	8.74E-07	8.73E-07	yes			0.0027472486	0.0012354578	9.78E-05
f__Bacteroidales S24-7 group;g__unclassified	0.000148997	0.0135604242	1.20E-06	yes			4.20E-06	4.00E-05	0
c__WCHB1-32;g__unclassified	1.34E-10	0.0941276505	7.05E-09	yes			1.60E-05	0.0002300914	1.66E-05
p__Saccharibacteria;g__unclassified	1.57E-28	1.63E-34	7.36E-25	yes	yes	yes	0.0004482379	0.0519227969	0.1412570396
g__Candidatus Saccharimonas	3.27E-19	2.81E-08	0.0026257122	yes			5.99E-06	0.0010574438	0.0014634665
f__S29;g__unclassified	2.26E-06	4.75E-09	0.285905635	yes			2.88E-06	0.0026646456	0.0010039862
g__Skagenf80	0.3245871275	0.1689924722	0.0834705124				2.68E-07	8.39E-08	0.0017371751
p__Microgenomates;g__unclassified	0.2415298143	0.6003061801	0.1850845644				0.0001956648	0.000381808	0.0001415481
f__Anaerolineaceae;g__unclassified	0.0018890228	0.0288737973	8.91E-08	yes			0.0065509651	0.0074214113	0.0018830932
g__Candidatus Villogracilis	1.76E-18	1.30E-07	0.0003465847	yes			0.0006289731	0.0001054983	0.0001881095
g__Leptolinea	3.60E-05	0.0316659143	5.07E-08	yes			6.32E-06	4.89E-05	7.67E-07
c__Ardenticatenia;g__unclassified	0.4569040739	0.0025173135	8.35E-06	yes			0.0004095927	0.000530931	0.0001146783
f__Caldilineaceae;g__unclassified	1.35E-10	0.0154790187	3.53E-06	yes			7.93E-05	0.0004754152	0.0001151175
g__Candidatus Defluviifilum	5.13E-13	6.97E-14	0.0386334177	yes			2.63E-05	0.0003151468	0.0003070492
o__JG30-KF-CM45;g__unclassified	1.57E-05	0.0089282892	5.66E-08	yes			5.24E-06	8.33E-05	0
f__Roseiflexaceae;g__unclassified	0.5958506875	0.0028420519	0.0030517324				3.30E-07	4.85E-07	0.0002965203
g__Kouleothrix	0.0068513875	0.0001825223	0.0004164051				5.95E-06	1.43E-05	0.002993475
g__Herpetosiphon	0.0039265073	4.53E-05	1.83E-08	yes			0.0003365904	0.0016129258	1.92E-05
f__Verrucomicrobiaceae;g__unclassified	2.47E-08	0.3002145845	7.55E-14	yes			0.000975698	0.0001442169	0.0005222972
g__Prosthecobacter	3.32E-06	3.81E-05	6.95E-07	yes			0.0015983462	2.14E-07	2.83E-05
g__Brevifollis	1.85E-17	0.0198947274	9.97E-07	yes			0.0001341751	9.71E-06	0.0002797671
f__DEV007;g__unclassified	1.25E-05	2.38E-07	3.34E-08	yes			0.0012649263	8.43E-05	5.29E-07
c__OPB35 soil group;g__unclassified	0.0001824058	0.0040665883	0.9271812153				7.78E-05	4.89E-05	4.05E-05
c__OM190;g__unclassified	0.0093278845	0.0098848164	3.39E-06	yes			0.0006393823	0.0011276157	0.00035175
g__SM1A02	9.43E-05	0.4978033509	0.003734932				0.0010880711	0.0004123251	0.0013090726
o__ODP1230B30.09;g__unclassified	6.34E-23	0.1353134394	3.60E-28	yes			8.80E-05	0.0009546429	4.16E-05
c__BD7-11;g__unclassified	0.0001573984	6.94E-05	0.4882294061				9.17E-05	2.53E-05	1.90E-05
c__vadinHA49;g__unclassified	0.0052114852	0.000270125	0.031963116				0.0002125983	8.70E-05	3.59E-05
g__Isosphaera	1.49E-09	0.0039413208	1.09E-05	yes			0	9.56E-05	4.17E-06
g__Leptospira	0.012227601	1.31E-11	5.60E-23	yes			0.0001418394	0.000230885	8.39E-06
f__Leptospiraceae;g__unclassified	4.85E-08	1.90E-07	0.8647225255	yes			0.0007204322	9.03E-05	6.96E-05
g__Turneriella	0.9845360189	6.76E-05	3.50E-06	yes			0.0004352156	0.0005479949	0.000104666
f__Spirochaetaceae;g__unclassified	0.4730416546	2.94E-12	1.01E-18	yes			0.0015588888	0.0015509752	0.0001286724
g__Salinispira	2.21E-19	2.81E-18	2.32E-06	yes			0.0018270035	2.52E-05	6.67E-05
g__Spirochaeta 2	8.79E-05	4.16E-09	1.60E-20	yes			0.0064790405	0.0014808158	9.47E-05
g__Brachyspira	1.05E-05	0.0131738459	8.50E-18	yes			3.30E-05	9.30E-05	2.56E-06
				200	34	29
